# Supplementary material for: Pivotal role for skin transendothelial radio-resistant anti-inflammatory macrophages in tissue repair
Source: eLife. 2016 Jun 15;5:e15251. doi: 10.7554/eLife.15251 (PMC4961461; doi:10.7554/eLife.15251)
Supplement: Supplementary file 1. — Those protein coding sequences showing similar normalized expression levels across replicates are highlighted in bold. DOI: http://dx.doi.org/10.7554/eLife.15251.033 [file elife-15251-supp1.xlsx]

## Sheet: p<0.05
ID	mgi_symbol	biotype	desc	Norm_donor MF_1	Norm_donor MF_2	Norm_host MF_1	Norm_host MF_2	foldChange	logFC	P.Value
ENSMUSG00000043613	Mmp3	protein_coding	matrix metallopeptidase 3 [Source:MGI Symbol;Acc:MGI:97010]	0	0	70.2281	9.40113	-273.968	-8.09787	0.000155265
ENSMUSG00000094939		protein_coding	Uncharacterized protein [Source:UniProtKB/TrEMBL;Acc:J3QNB5]	0	0	46.0115	12.5348	-201.507	-7.65469	0.000182448
ENSMUSG00000074155	Klk5	protein_coding	kallikrein related-peptidase 5 [Source:MGI Symbol;Acc:MGI:1915918]	0	0	67.8064	4.70057	-249.063	-7.96037	0.000212496
ENSMUSG00000020805	Slc13a5	protein_coding	solute carrier family 13 (sodium-dependent citrate transporter), member 5 [Source:MGI Symbol;Acc:MGI:3037150]	0	0	87.1797	3.13371	-310.734	-8.27954	0.000243148
ENSMUSG00000082475	Gm7206	pseudogene	predicted pseudogene 7206 [Source:MGI Symbol;Acc:MGI:3646634]	0	0	24.2166	23.5028	-165.965	-7.37473	0.000244815
ENSMUSG00000063275	Ptpla	protein_coding	protein tyrosine phosphatase-like (proline instead of catalytic arginine), member a [Source:MGI Symbol;Acc:MGI:1353592]	0	0	36.3249	14.1017	-173.886	-7.442	0.000254081
ENSMUSG00000074280	Gm6166	processed_pseudogene	predicted gene 6166 [Source:MGI Symbol;Acc:MGI:3645893]	0	0	14.53	29.7702	-155.334	-7.27923	0.000318721
ENSMUSG00000085342	Gm12254	pseudogene	predicted gene 12254 [Source:MGI Symbol;Acc:MGI:3650324]	0	0	19.3733	21.936	-144.053	-7.17046	0.000404782
ENSMUSG00000083038	Gm13233	pseudogene	predicted gene 13233 [Source:MGI Symbol;Acc:MGI:3649253]	0	0	24.2166	17.2354	-143.799	-7.16791	0.000447728
ENSMUSG00000091573	Serpina3d-ps	pseudogene	serine (or cysteine) peptidase inhibitor, clade A, member 3D, pseudogene [Source:MGI Symbol;Acc:MGI:2182836]	0	0	2.42166	45.4388	-169.143	-7.4021	0.000464682
ENSMUSG00000081636	Gm15901	pseudogene	predicted gene 15901 [Source:MGI Symbol;Acc:MGI:3802080]	0	0	2.42166	42.3051	-158.268	-7.30623	0.000538357
ENSMUSG00000058114	Olfr127	protein_coding	olfactory receptor 127 [Source:MGI Symbol;Acc:MGI:2177510]	0	0	2.42166	148.851	-526.007	-9.03894	0.000598639
ENSMUSG00000067017	Gm3608	processed_pseudogene	predicted gene 3608 [Source:MGI Symbol;Acc:MGI:3804932]	0	0	9.68663	26.6365	-128.041	-7.00046	0.000644794
ENSMUSG00000084349	Rpl3-ps1	pseudogene	ribosomal protein L3, pseudogene 1 [Source:MGI Symbol;Acc:MGI:3644217]	0	0	9.68663	26.6365	-128.04	-7.00045	0.000647172
ENSMUSG00000021680	Crhbp	protein_coding	corticotropin releasing hormone binding protein [Source:MGI Symbol;Acc:MGI:88497]	0	0	2.42166	178.621	-628.848	-9.29657	0.000651067
ENSMUSG00000046432	Ngfrap1	protein_coding	nerve growth factor receptor (TNFRSF16) associated protein 1 [Source:MGI Symbol;Acc:MGI:1338016]	0	0	4.84332	31.3371	-128.24	-7.0027	0.000797786
ENSMUSG00000025950	Idh1	protein_coding	isocitrate dehydrogenase 1 (NADP+), soluble [Source:MGI Symbol;Acc:MGI:96413]	0	0.531461	36.3249	51.7062	-85.4569	-6.41712	0.000820255
ENSMUSG00000005677	Nr1i3	protein_coding	nuclear receptor subfamily 1, group I, member 3 [Source:MGI Symbol;Acc:MGI:1346307]	0	0	2.42166	32.904	-125.541	-6.97202	0.00100882
ENSMUSG00000050756	Defb6	protein_coding	defensin beta 6 [Source:MGI Symbol;Acc:MGI:2151044]	0	1.06292	99.288	29.7702	-76.3388	-6.25435	0.0018498
ENSMUSG00000031299	Pdha1	protein_coding	pyruvate dehydrogenase E1 alpha 1 [Source:MGI Symbol;Acc:MGI:97532]	9.51867	63.7753	0	0	257.338	8.00752	0.00197256
ENSMUSG00000031105	Slc25a14	protein_coding	solute carrier family 25 (mitochondrial carrier, brain), member 14 [Source:MGI Symbol;Acc:MGI:1330823]	0	0.531461	2.42166	75.209	-76.5929	-6.25914	0.00202532
ENSMUSG00000025956	Mettl21a	protein_coding	methyltransferase like 21A [Source:MGI Symbol;Acc:MGI:1914349]	13.3261	29.7618	0	0	151.939	7.24735	0.00203584
ENSMUSG00000022780	Mfi2	protein_coding	antigen p97 (melanoma associated) identified by monoclonal antibodies 133.2 and 96.5 [Source:MGI Symbol;Acc:MGI:1353421]	39.9784	4.78315	0	0	151.65	7.24461	0.00216059
ENSMUSG00000035798	Zdhhc17	protein_coding	zinc finger, DHHC domain containing 17 [Source:MGI Symbol;Acc:MGI:2445110]	5.7112	88.2225	0	0	328.837	8.36123	0.00216757
ENSMUSG00000094467		miRNA		0	0	16.9516	10.968	-96.996	-6.59985	0.00225392
ENSMUSG00000060216	Arrb2	protein_coding	arrestin, beta 2 [Source:MGI Symbol;Acc:MGI:99474]	5.7112	66.964	0	0	255.478	7.99706	0.00226542
ENSMUSG00000079316	Rab9	protein_coding	RAB9, member RAS oncogene family [Source:MGI Symbol;Acc:MGI:1890695]	3.80747	97.7888	0	0	355.362	8.47314	0.00227156
ENSMUSG00000078722	Gm12394	protein_coding	predicted gene 12394 [Source:MGI Symbol;Acc:MGI:3649790]	0	1.06292	21.7949	34.4708	-32.6636	-5.02961	0.00232159
ENSMUSG00000085894	Gm15832	processed_transcript	predicted gene 15832 [Source:MGI Symbol;Acc:MGI:3834078]	5.7112	56.8663	0	0	220.645	7.78558	0.00233269
ENSMUSG00000042298	Ttc19	protein_coding	tetratricopeptide repeat domain 19 [Source:MGI Symbol;Acc:MGI:1920045]	1.90373	0	53.2765	14.1017	-45.281	-5.50083	0.00235637
ENSMUSG00000030793	Pycard	protein_coding	PYD and CARD domain containing [Source:MGI Symbol;Acc:MGI:1931465]	3.80747	77.0618	0	0	283.842	8.14894	0.00241774
ENSMUSG00000060681	Slc9a6	protein_coding	solute carrier family 9 (sodium/hydrogen exchanger), member 6 [Source:MGI Symbol;Acc:MGI:2443511]	3.80747	65.3697	0	0	243.548	7.92806	0.0024553
ENSMUSG00000044424	Gm9493	protein_coding	predicted gene 9493 [Source:MGI Symbol;Acc:MGI:3779903]	3.80747	65.9011	0	0	245.374	7.93884	0.00246649
ENSMUSG00000034681	Rnps1	protein_coding	ribonucleic acid binding protein S1 [Source:MGI Symbol;Acc:MGI:97960]	9.51867	28.1674	0	0	133.851	7.06449	0.0024975
ENSMUSG00000094127		protein_coding	Uncharacterized protein [Source:UniProtKB/TrEMBL;Acc:J3QK25]	3.80747	51.0202	0	0	194.115	7.60077	0.00259542
ENSMUSG00000020115	Tbk1	protein_coding	TANK-binding kinase 1 [Source:MGI Symbol;Acc:MGI:1929658]	3.80747	52.0831	0	0	197.769	7.62767	0.00259727
ENSMUSG00000078122	F630028O10Rik	antisense	RIKEN cDNA F630028O10 gene [Source:MGI Symbol;Acc:MGI:3641813]	3.80747	49.9573	0	0	190.457	7.57332	0.00260423
ENSMUSG00000032306	Mpi	protein_coding	mannose phosphate isomerase [Source:MGI Symbol;Acc:MGI:97075]	13.3261	19.664	0	0	116.148	6.85982	0.00270408
ENSMUSG00000032939	Nup93	protein_coding	nucleoporin 93 [Source:MGI Symbol;Acc:MGI:1919055]	3.80747	46.2371	0	0	177.614	7.4726	0.00274602
ENSMUSG00000087659	Gm12606	lincRNA	predicted gene 12606 [Source:MGI Symbol;Acc:MGI:3649222]	0	0	2.42166	23.5028	-92.589	-6.53277	0.00279188
ENSMUSG00000052504	Epha3	protein_coding	Eph receptor A3 [Source:MGI Symbol;Acc:MGI:99612]	0	0	2.42166	23.5028	-92.5885	-6.53276	0.00279435
ENSMUSG00000064800		snoRNA	Small nucleolar RNA SNORA73 family [Source:RFAM;Acc:RF00045]	0	0	2.42166	23.5028	-92.5882	-6.53276	0.00279557
ENSMUSG00000072596	Ear2	protein_coding	eosinophil-associated, ribonuclease A family, member 2 [Source:MGI Symbol;Acc:MGI:108020]	1.90373	69.0899	0	0	249.868	7.96502	0.00280184
ENSMUSG00000029304	Spp1	protein_coding	secreted phosphoprotein 1 [Source:MGI Symbol;Acc:MGI:98389]	3.80747	43.0483	0	0	166.628	7.38049	0.00282659
ENSMUSG00000066571	4931406P16Rik	protein_coding	RIKEN cDNA 4931406P16 gene [Source:MGI Symbol;Acc:MGI:1924311]	1.90373	62.1809	0	0	226.08	7.82069	0.00286828
ENSMUSG00000067924	Cxx1b	protein_coding	CAAX box 1B [Source:MGI Symbol;Acc:MGI:3576504]	7.61494	27.1045	0	0	123.92	6.95326	0.00289237
ENSMUSG00000029451	Gm13103	protein_coding	predicted gene 13103 [Source:MGI Symbol;Acc:MGI:3650203]	0	0	21.7949	6.26742	-96.7044	-6.59551	0.00292247
ENSMUSG00000095718	Gm6502	protein_coding	predicted gene 6502 [Source:MGI Symbol;Acc:MGI:3779601]	0	0	21.7949	6.26742	-96.7045	-6.59551	0.00292373
ENSMUSG00000022440	C1qtnf6	protein_coding	C1q and tumor necrosis factor related protein 6 [Source:MGI Symbol;Acc:MGI:1919959]	5.7112	30.2933	0	0	128.833	7.00936	0.00301934
ENSMUSG00000081344	Gm14303	pseudogene	predicted gene 14303 [Source:MGI Symbol;Acc:MGI:3651379]	1.90373	0	125.926	242.863	-216.767	-7.76	0.00308357
ENSMUSG00000021720	Rnf180	protein_coding	ring finger protein 180 [Source:MGI Symbol;Acc:MGI:1919066]	0	0	4.84332	18.8023	-84.1939	-6.39564	0.00312754
ENSMUSG00000026049	Tex30	protein_coding	testis expressed 30 [Source:MGI Symbol;Acc:MGI:1922873]	7.61494	24.9787	0	0	116.46	6.8637	0.00312984
ENSMUSG00000038279	Nop2	protein_coding	NOP2 nucleolar protein homolog (yeast) [Source:MGI Symbol;Acc:MGI:107891]	1.90373	49.4258	0	0	182.177	7.5092	0.00313192
ENSMUSG00000031274	Col4a5	protein_coding	collagen, type IV, alpha 5 [Source:MGI Symbol;Acc:MGI:88456]	1.90373	0	50.8548	9.40113	-40.3736	-5.33534	0.00314798
ENSMUSG00000026470	Stx6	protein_coding	syntaxin 6 [Source:MGI Symbol;Acc:MGI:1926235]	3.80747	34.5449	0	0	137.304	7.10123	0.00319032
ENSMUSG00000022685	Parn	protein_coding	poly(A)-specific ribonuclease (deadenylation nuclease) [Source:MGI Symbol;Acc:MGI:1921358]	0	0.531461	2.42166	40.7382	-42.6057	-5.41297	0.00326092
ENSMUSG00000026895	Ndufa8	protein_coding	NADH dehydrogenase (ubiquinone) 1 alpha subcomplex, 8 [Source:MGI Symbol;Acc:MGI:1915625]	1.90373	41.4539	0	0	154.767	7.27395	0.00339128
ENSMUSG00000068417	Pnp2	protein_coding	purine-nucleoside phosphorylase 2 [Source:MGI Symbol;Acc:MGI:3712328]	1.90373	40.9225	0	0	152.94	7.25682	0.0034136
ENSMUSG00000017677	Wsb1	protein_coding	WD repeat and SOCS box-containing 1 [Source:MGI Symbol;Acc:MGI:1926139]	19.0373	1485.96	0	3.13371	412.357	8.68775	0.00345341
ENSMUSG00000024158	Hagh	protein_coding	hydroxyacyl glutathione hydrolase [Source:MGI Symbol;Acc:MGI:95745]	1.90373	38.2652	0	0	143.807	7.16799	0.00353699
ENSMUSG00000029379	Cxcl3	protein_coding	chemokine (C-X-C motif) ligand 3 [Source:MGI Symbol;Acc:MGI:3037818]	1.90373	37.7337	0	0	141.978	7.14952	0.00357191
ENSMUSG00000060594	Layn	protein_coding	layilin [Source:MGI Symbol;Acc:MGI:2685357]	1.90373	37.2022	0	0	140.158	7.13091	0.00358201
ENSMUSG00000052760	A630001G21Rik	protein_coding	RIKEN cDNA A630001G21 gene [Source:MGI Symbol;Acc:MGI:2443131]	3.80747	29.7618	0	0	120.758	6.91597	0.00360247
ENSMUSG00000041926	Rnpep	protein_coding	arginyl aminopeptidase (aminopeptidase B) [Source:MGI Symbol;Acc:MGI:2384902]	7.61494	21.7899	0	0	105.213	6.71717	0.00363798
ENSMUSG00000058513	Olfr801	protein_coding	olfactory receptor 801 [Source:MGI Symbol;Acc:MGI:3030635]	0	0	19.3733	6.26742	-88.4737	-6.46718	0.00370584
ENSMUSG00000044165	Bcl2l15	protein_coding	BCLl2-like 15 [Source:MGI Symbol;Acc:MGI:2685412]	0	1.06292	58.1198	3.13371	-35.3785	-5.1448	0.00372156
ENSMUSG00000048368	Omd	protein_coding	osteomodulin [Source:MGI Symbol;Acc:MGI:1350918]	1.90373	36.1393	0	0	136.477	7.09251	0.00372433
ENSMUSG00000033192	Lpcat2	protein_coding	lysophosphatidylcholine acyltransferase 2 [Source:MGI Symbol;Acc:MGI:3606214]	1.90373	35.6079	0	0	134.659	7.07317	0.00373285
ENSMUSG00000055593	Tead1	processed_transcript	TEA domain family member 1 [Source:MGI Symbol;Acc:MGI:101876]	0	0	7.26498	15.6686	-81.1579	-6.34266	0.00382598
ENSMUSG00000047557	Lxn	protein_coding	latexin [Source:MGI Symbol;Acc:MGI:107633]	1.90373	34.0135	0	0	129.17	7.01312	0.00386882
ENSMUSG00000031821	Gins2	protein_coding	GINS complex subunit 2 (Psf2 homolog) [Source:MGI Symbol;Acc:MGI:1921019]	3.80747	27.1045	0	0	111.556	6.80162	0.00388917
ENSMUSG00000052812	Atad2b	protein_coding	ATPase family, AAA domain containing 2B [Source:MGI Symbol;Acc:MGI:2444798]	1.90373	0	7.26498	53.2731	-40.8432	-5.35203	0.0039291
ENSMUSG00000082493	Gm14214	pseudogene	predicted gene 14214 [Source:MGI Symbol;Acc:MGI:3649357]	1.90373	0	7.26498	53.2731	-40.8368	-5.3518	0.00394112
ENSMUSG00000034432	Cops8	protein_coding	COP9 (constitutive photomorphogenic) homolog, subunit 8 (Arabidopsis thaliana) [Source:MGI Symbol;Acc:MGI:1915363]	1.90373	32.4191	0	0	123.696	6.95066	0.00397235
ENSMUSG00000028394	Pole3	protein_coding	polymerase (DNA directed), epsilon 3 (p17 subunit) [Source:MGI Symbol;Acc:MGI:1933378]	1.90373	32.4191	0	0	123.696	6.95065	0.0039733
ENSMUSG00000073995	Gm10604	protein_coding	predicted gene 10604 [Source:MGI Symbol;Acc:MGI:3642593]	0	0.531461	41.1682	3.13371	-42.4138	-5.40646	0.00409901
ENSMUSG00000032126	Hmbs	protein_coding	hydroxymethylbilane synthase [Source:MGI Symbol;Acc:MGI:96112]	1.90373	0	79.9147	1.56686	-52.2509	-5.70738	0.00412157
ENSMUSG00000037784	Dzip1l	protein_coding	DAZ interacting protein 1-like [Source:MGI Symbol;Acc:MGI:1919757]	0	0.531461	2.42166	36.0377	-38.0494	-5.2498	0.00414692
ENSMUSG00000058351	2010107H07Rik	protein_coding	RIKEN cDNA 2010107H07 gene [Source:MGI Symbol;Acc:MGI:1913737]	1.90373	30.8247	0	0	118.173	6.88476	0.00424053
ENSMUSG00000038459	Fam108c	protein_coding	family with sequence similarity 108, member C [Source:MGI Symbol;Acc:MGI:1917428]	1.90373	0	125.926	1.56686	-78.6694	-6.29773	0.0043317
ENSMUSG00000059743	Fdps	protein_coding	farnesyl diphosphate synthetase [Source:MGI Symbol;Acc:MGI:104888]	9.51867	17.0067	0	0	94.238	6.55824	0.00439112
ENSMUSG00000024340	Btnl2	protein_coding	butyrophilin-like 2 [Source:MGI Symbol;Acc:MGI:1859549]	0	1.06292	2.42166	111.247	-68.7158	-6.10257	0.00440858
ENSMUSG00000014606	Slc25a11	protein_coding	solute carrier family 25 (mitochondrial carrier oxoglutarate carrier), member 11 [Source:MGI Symbol;Acc:MGI:1915113]	1.90373	0	4.84332	56.4068	-41.0532	-5.35942	0.00440875
ENSMUSG00000028636	Ppcs	protein_coding	phosphopantothenoylcysteine synthetase [Source:MGI Symbol;Acc:MGI:1915237]	3.80747	23.9157	0	0	100.439	6.65017	0.00451805
ENSMUSG00000020091	Eif4ebp2	protein_coding	eukaryotic translation initiation factor 4E binding protein 2 [Source:MGI Symbol;Acc:MGI:109198]	1.90373	0	4.84332	79.9096	-54.6621	-5.77247	0.00454897
ENSMUSG00000097145		lincRNA		1.90373	0	418.947	3.13371	-242.224	-7.9202	0.00454901
ENSMUSG00000029592	Usp30	protein_coding	ubiquitin specific peptidase 30 [Source:MGI Symbol;Acc:MGI:2140991]	5.7112	20.727	0	0	95.3311	6.57488	0.00458844
ENSMUSG00000025968	Ndufs1	protein_coding	NADH dehydrogenase (ubiquinone) Fe-S protein 1 [Source:MGI Symbol;Acc:MGI:2443241]	5.7112	20.727	0	0	95.3308	6.57487	0.00458981
ENSMUSG00000024902	Mrpl11	protein_coding	mitochondrial ribosomal protein L11 [Source:MGI Symbol;Acc:MGI:2137215]	5.7112	20.727	0	0	95.3301	6.57486	0.00459279
ENSMUSG00000036905	C1qb	protein_coding	complement component 1, q subcomponent, beta polypeptide [Source:MGI Symbol;Acc:MGI:88224]	1.90373	980.545	2.42166	0	394.729	8.62472	0.00468877
ENSMUSG00000033460	Armcx1	protein_coding	armadillo repeat containing, X-linked 1 [Source:MGI Symbol;Acc:MGI:1925498]	1.90373	27.636	0	0	107.174	6.74381	0.00470439
ENSMUSG00000024026	Glo1	protein_coding	glyoxalase 1 [Source:MGI Symbol;Acc:MGI:95742]	1.90373	27.636	0	0	107.173	6.74379	0.00470741
ENSMUSG00000031684	Slc10a7	protein_coding	solute carrier family 10 (sodium/bile acid cotransporter family), member 7 [Source:MGI Symbol;Acc:MGI:1924025]	15.2299	11.6921	0	0	93.3878	6.54516	0.00473619
ENSMUSG00000050232	Cxcr3	protein_coding	chemokine (C-X-C motif) receptor 3 [Source:MGI Symbol;Acc:MGI:1277207]	3.80747	22.8528	0	0	96.6991	6.59543	0.00486962
ENSMUSG00000040978	Gm11992	protein_coding	predicted gene 11992 [Source:MGI Symbol;Acc:MGI:3651127]	0	0	2.42166	18.8023	-76.069	-6.24924	0.00494921
ENSMUSG00000059159	Gm8129	pseudogene	predicted pseudogene 8129 [Source:MGI Symbol;Acc:MGI:3646863]	0	0	2.42166	18.8023	-76.0677	-6.24921	0.00496121
ENSMUSG00000030697	Ppp4c	protein_coding	protein phosphatase 4, catalytic subunit [Source:MGI Symbol;Acc:MGI:1891763]	1.90373	26.573	0	0	103.48	6.69321	0.00497293
ENSMUSG00000083958	Gm12601	pseudogene	predicted gene 12601 [Source:MGI Symbol;Acc:MGI:3650053]	0	0	2.42166	18.8023	-76.0664	-6.24919	0.00497322
ENSMUSG00000078201	Tmem203	protein_coding	transmembrane protein 203 [Source:MGI Symbol;Acc:MGI:2443597]	1.90373	26.0416	0	0	101.652	6.66749	0.00505135
ENSMUSG00000030703	Gdpd3	protein_coding	glycerophosphodiester phosphodiesterase domain containing 3 [Source:MGI Symbol;Acc:MGI:1915866]	1.90373	26.0416	0	0	101.651	6.66749	0.00505255
ENSMUSG00000073435	Nme3	protein_coding	NME/NM23 nucleoside diphosphate kinase 3 [Source:MGI Symbol;Acc:MGI:1930182]	1.90373	26.0416	0	0	101.651	6.66748	0.00505342
ENSMUSG00000074521	Gm14327	protein_coding	predicted gene 14327 [Source:MGI Symbol;Acc:MGI:3652188]	9.51867	15.4124	0	0	88.4579	6.46692	0.00519742
ENSMUSG00000014776	Nol3	protein_coding	nucleolar protein 3 (apoptosis repressor with CARD domain) [Source:MGI Symbol;Acc:MGI:1925938]	0	0	16.9516	6.26742	-80.2914	-6.32717	0.00523159
ENSMUSG00000033216	Eefsec	protein_coding	eukaryotic elongation factor, selenocysteine-tRNA-specific [Source:MGI Symbol;Acc:MGI:2137092]	5.7112	19.1326	0	0	89.6548	6.48631	0.00524469
ENSMUSG00000005981	Trap1	protein_coding	TNF receptor-associated protein 1 [Source:MGI Symbol;Acc:MGI:1915265]	5.7112	19.1326	0	0	89.6534	6.48629	0.00525173
ENSMUSG00000058019	Ces5a	protein_coding	carboxylesterase 5A [Source:MGI Symbol;Acc:MGI:1915185]	0	0	19.3733	4.70057	-82.9403	-6.374	0.00529403
ENSMUSG00000024778	Fas	protein_coding	Fas (TNF receptor superfamily member 6) [Source:MGI Symbol;Acc:MGI:95484]	1.90373	24.9787	0	0	97.9678	6.61424	0.00531308
ENSMUSG00000030246	Ldhb	protein_coding	lactate dehydrogenase B [Source:MGI Symbol;Acc:MGI:96763]	3.80747	21.2584	0	0	91.1125	6.50958	0.00534449
ENSMUSG00000096722		processed_pseudogene		1.90373	0	4.84332	169.22	-104.583	-6.70851	0.00543448
ENSMUSG00000022678	Nde1	protein_coding	nuclear distribution gene E homolog 1 (A nidulans) [Source:MGI Symbol;Acc:MGI:1914453]	1.90373	23.3843	0	0	92.4106	6.52999	0.00586317
ENSMUSG00000021390	Ogn	protein_coding	osteoglycin [Source:MGI Symbol;Acc:MGI:109278]	1.90373	23.3843	0	0	92.4084	6.52995	0.00587158
ENSMUSG00000027399	Il1a	protein_coding	interleukin 1 alpha [Source:MGI Symbol;Acc:MGI:96542]	1.90373	22.8528	0	0	90.5587	6.50078	0.00605915
ENSMUSG00000028037	Ifi44	protein_coding	interferon-induced protein 44 [Source:MGI Symbol;Acc:MGI:2443016]	1.90373	0	4.84332	40.7382	-31.2184	-4.96432	0.00606185
ENSMUSG00000032312	Csk	protein_coding	c-src tyrosine kinase [Source:MGI Symbol;Acc:MGI:88537]	1.90373	22.8528	0	0	90.5574	6.50076	0.00606413
ENSMUSG00000022436	Sh3bp1	protein_coding	SH3-domain binding protein 1 [Source:MGI Symbol;Acc:MGI:104603]	1.90373	22.8528	0	0	90.557	6.50075	0.00606603
ENSMUSG00000021013	Ttc8	protein_coding	tetratricopeptide repeat domain 8 [Source:MGI Symbol;Acc:MGI:1923510]	1.90373	22.3213	0	0	88.7007	6.47087	0.00628793
ENSMUSG00000036686	Cc2d1a	protein_coding	coiled-coil and C2 domain containing 1A [Source:MGI Symbol;Acc:MGI:2384831]	1.90373	21.7899	0	0	86.8389	6.44027	0.00654288
ENSMUSG00000028737	Aldh4a1	protein_coding	aldehyde dehydrogenase 4 family, member A1 [Source:MGI Symbol;Acc:MGI:2443883]	1.90373	0.531461	24.2166	23.5028	-21.1537	-4.40284	0.00655447
ENSMUSG00000032179	Bmp5	protein_coding	bone morphogenetic protein 5 [Source:MGI Symbol;Acc:MGI:88181]	1.90373	21.7899	0	0	86.8348	6.4402	0.00656052
ENSMUSG00000029474	Rnf34	protein_coding	ring finger protein 34 [Source:MGI Symbol;Acc:MGI:2153340]	1.90373	21.7899	0	0	86.8306	6.44013	0.00657831
ENSMUSG00000003190	Bcl2l12	protein_coding	BCL2-like 12 (proline rich) [Source:MGI Symbol;Acc:MGI:1922986]	0	0	2.42166	17.2354	-70.4989	-6.13953	0.00672739
ENSMUSG00000004748	Mtfp1	protein_coding	mitochondrial fission process 1 [Source:MGI Symbol;Acc:MGI:1916686]	0	0	2.42166	17.2354	-70.4985	-6.13952	0.0067329
ENSMUSG00000062757	Olfr1206	protein_coding	olfactory receptor 1206 [Source:MGI Symbol;Acc:MGI:3031040]	0	0	2.42166	17.2354	-70.498	-6.13951	0.00673841
ENSMUSG00000017747	Ghdc	protein_coding	GH3 domain containing [Source:MGI Symbol;Acc:MGI:1931556]	0	0.531461	26.6382	7.83428	-33.1624	-5.05148	0.00675288
ENSMUSG00000044811	AF251705	protein_coding	cDNA sequence AF251705 [Source:MGI Symbol;Acc:MGI:2153249]	1.90373	21.2584	0	0	84.9588	6.40869	0.00689066
ENSMUSG00000001844	Zdhhc4	protein_coding	zinc finger, DHHC domain containing 4 [Source:MGI Symbol;Acc:MGI:1920131]	1.90373	21.2584	0	0	84.9572	6.40866	0.00689788
ENSMUSG00000045932	Ifit2	protein_coding	interferon-induced protein with tetratricopeptide repeats 2 [Source:MGI Symbol;Acc:MGI:99449]	7.61494	14.3494	0	0	78.5126	6.29485	0.00690765
ENSMUSG00000067336	Bmpr2	protein_coding	bone morphogenetic protein receptor, type II (serine/threonine kinase) [Source:MGI Symbol;Acc:MGI:1095407]	3.80747	18.0697	0	0	79.8009	6.31833	0.00709083
ENSMUSG00000020890	Gucy2e	protein_coding	guanylate cyclase 2e [Source:MGI Symbol;Acc:MGI:105123]	0	0	16.9516	4.70057	-74.728	-6.22358	0.00711661
ENSMUSG00000096696	Zfp960	protein_coding	zinc finger protein 960 [Source:MGI Symbol;Acc:MGI:3052731]	0	0	16.9516	4.70057	-74.7286	-6.22359	0.00712657
ENSMUSG00000050663	Trhde	protein_coding	TRH-degrading enzyme [Source:MGI Symbol;Acc:MGI:2384311]	0	0	14.53	6.26742	-72.1067	-6.17206	0.00715205
ENSMUSG00000035105	Egln3	protein_coding	EGL nine homolog 3 (C. elegans) [Source:MGI Symbol;Acc:MGI:1932288]	1.90373	20.727	0	0	83.09	6.3766	0.00720414
ENSMUSG00000031432	Prps1	protein_coding	phosphoribosyl pyrophosphate synthetase 1 [Source:MGI Symbol;Acc:MGI:97775]	1.90373	20.727	0	0	83.0893	6.37659	0.00720734
ENSMUSG00000020728	Ccdc46	protein_coding	coiled-coil domain containing 46 [Source:MGI Symbol;Acc:MGI:1923673]	1.90373	0	2.42166	43.8719	-31.3603	-4.97087	0.00720775
ENSMUSG00000024535	Snx24	protein_coding	sorting nexing 24 [Source:MGI Symbol;Acc:MGI:1916476]	1.90373	20.1955	0	0	81.2387	6.34409	0.00744769
ENSMUSG00000069678	Pcgf1	protein_coding	polycomb group ring finger 1 [Source:MGI Symbol;Acc:MGI:1917087]	1.90373	0.531461	2.42166	87.7439	-38.6431	-5.27214	0.0074728
ENSMUSG00000038212	Hiatl1	protein_coding	hippocampus abundant transcript-like 1 [Source:MGI Symbol;Acc:MGI:1913881]	1.90373	0.531461	2.42166	131.616	-56.2857	-5.8147	0.00766842
ENSMUSG00000049904	Tmem17	protein_coding	transmembrane protein 17 [Source:MGI Symbol;Acc:MGI:2144205]	1.90373	19.664	0	0	79.3433	6.31004	0.00792337
ENSMUSG00000019804	Snx3	protein_coding	sorting nexin 3 [Source:MGI Symbol;Acc:MGI:1860188]	3.80747	0	79.9147	34.4708	-35.3574	-5.14394	0.0079801
ENSMUSG00000057173	Rfx8	protein_coding	regulatory factor X 8 [Source:MGI Symbol;Acc:MGI:3588206]	1.90373	0	7.26498	31.3371	-26.5569	-4.73102	0.00815803
ENSMUSG00000032051	Fdx1	protein_coding	ferredoxin 1 [Source:MGI Symbol;Acc:MGI:103224]	1.90373	19.1326	0	0	77.485	6.27584	0.00823
ENSMUSG00000030329	Pianp	protein_coding	PILR alpha associated neural protein [Source:MGI Symbol;Acc:MGI:2441908]	28.556	72.2786	0	1.56686	49.3027	5.62359	0.00823296
ENSMUSG00000086742	Gm16201	lincRNA	predicted gene 16201 [Source:MGI Symbol;Acc:MGI:3802153]	1.90373	0	0	54.8399	-36.0145	-5.1705	0.00833673
ENSMUSG00000087200	Gm12908	lincRNA	predicted gene 12908 [Source:MGI Symbol;Acc:MGI:3651133]	0	0	7.26498	10.968	-64.4518	-6.01015	0.00843434
ENSMUSG00000002731	Prkra	protein_coding	protein kinase, interferon inducible double stranded RNA dependent activator [Source:MGI Symbol;Acc:MGI:1344375]	5.7112	14.3494	0	0	72.4524	6.17896	0.00865522
ENSMUSG00000028656	Cap1	protein_coding	CAP, adenylate cyclase-associated protein 1 (yeast) [Source:MGI Symbol;Acc:MGI:88262]	1.90373	18.6011	0	0	75.6035	6.24038	0.00867736
ENSMUSG00000024206	Rfx2	protein_coding	regulatory factor X, 2 (influences HLA class II expression) [Source:MGI Symbol;Acc:MGI:106583]	1.90373	0	48.4332	1.56686	-32.3148	-5.01412	0.00880823
ENSMUSG00000003033	Ap1m1	protein_coding	adaptor-related protein complex AP-1, mu subunit 1 [Source:MGI Symbol;Acc:MGI:102776]	1.90373	1.06292	4.84332	125.348	-42.5881	-5.41238	0.00898496
ENSMUSG00000079685	Ulbp1	protein_coding	UL16 binding protein 1 [Source:MGI Symbol;Acc:MGI:1925027]	1.90373	0	7.26498	29.7702	-25.4802	-4.67131	0.00899545
ENSMUSG00000069515	Lyz1	protein_coding	lysozyme 1 [Source:MGI Symbol;Acc:MGI:96902]	5.7112	462.371	0	3.13371	128.065	7.00073	0.00906452
ENSMUSG00000037573	Tob1	protein_coding	transducer of ErbB-2.1 [Source:MGI Symbol;Acc:MGI:1349721]	15.2299	997.02	0	6.26742	147.926	7.20873	0.00911495
ENSMUSG00000039232	Stx11	protein_coding	syntaxin 11 [Source:MGI Symbol;Acc:MGI:1921982]	1.90373	18.0697	0	0	73.7262	6.20411	0.009125
ENSMUSG00000021262	Evl	protein_coding	Ena-vasodilator stimulated phosphoprotein [Source:MGI Symbol;Acc:MGI:1194884]	1.90373	18.0697	0	0	73.725	6.20408	0.00913235
ENSMUSG00000066755	Tnfsf18	protein_coding	tumor necrosis factor (ligand) superfamily, member 18 [Source:MGI Symbol;Acc:MGI:2673064]	3.80747	15.4124	0	0	70.3027	6.13551	0.00933886
ENSMUSG00000037278	Tmem97	protein_coding	transmembrane protein 97 [Source:MGI Symbol;Acc:MGI:1916321]	3.80747	15.4124	0	0	70.3018	6.13549	0.00934567
ENSMUSG00000027820	Mme	protein_coding	membrane metallo endopeptidase [Source:MGI Symbol;Acc:MGI:97004]	1.90373	0	0	48.5725	-32.1654	-5.00744	0.0094967
ENSMUSG00000032409	Atr	protein_coding	ataxia telangiectasia and Rad3 related [Source:MGI Symbol;Acc:MGI:108028]	1.90373	0	9.68663	26.6365	-24.9099	-4.63865	0.00952395
ENSMUSG00000002076	Hsf2bp	protein_coding	heat shock transcription factor 2 binding protein [Source:MGI Symbol;Acc:MGI:1921627]	0	0	16.9516	3.13371	-69.1702	-6.11208	0.00979393
ENSMUSG00000095872	Gm15128	protein_coding	predicted gene 15128 [Source:MGI Symbol;Acc:MGI:3712219]	0	0	16.9516	3.13371	-69.1703	-6.11208	0.00979711
ENSMUSG00000081311	Gm12197	pseudogene	predicted gene 12197 [Source:MGI Symbol;Acc:MGI:3650408]	0	0	16.9516	3.13371	-69.1704	-6.11208	0.00979725
ENSMUSG00000023926	Rhag	protein_coding	Rhesus blood group-associated A glycoprotein [Source:MGI Symbol;Acc:MGI:1202713]	1.90373	1.59438	469.802	0	-125.411	-6.97052	0.00985274
ENSMUSG00000002603	Tgfb1	protein_coding	transforming growth factor, beta 1 [Source:MGI Symbol;Acc:MGI:98725]	0	0	14.53	4.70057	-66.5372	-6.05609	0.00988635
ENSMUSG00000071497	Nutf2-ps1	protein_coding	nuclear transport factor 2, pseudogene 1 [Source:MGI Symbol;Acc:MGI:108008]	5.7112	13.2865	0	0	68.5881	6.09989	0.00990355
ENSMUSG00000029153	Ociad2	protein_coding	OCIA domain containing 2 [Source:MGI Symbol;Acc:MGI:1916377]	1.90373	0.531461	0	89.3107	-38.0156	-5.24852	0.00993476
ENSMUSG00000026029	Casp8	protein_coding	caspase 8 [Source:MGI Symbol;Acc:MGI:1261423]	7.61494	100.978	0	1.56686	53.4598	5.74038	0.0101477
ENSMUSG00000040658	BC048355	protein_coding	cDNA sequence BC048355 [Source:MGI Symbol;Acc:MGI:3039376]	3.80747	14.8809	0	0	68.3641	6.09517	0.0101549
ENSMUSG00000039983	Ccdc32	protein_coding	coiled-coil domain containing 32 [Source:MGI Symbol;Acc:MGI:2685477]	1.90373	17.0067	0	0	69.9493	6.12824	0.0102359
ENSMUSG00000020402	Vdac1	protein_coding	voltage-dependent anion channel 1 [Source:MGI Symbol;Acc:MGI:106919]	1.90373	2.12584	21.7949	180.188	-46.5661	-5.54121	0.0102879
ENSMUSG00000050108	Bpifc	protein_coding	BPI fold containing family C [Source:MGI Symbol;Acc:MGI:3026884]	1.90373	0.531461	0	81.4765	-34.832	-5.12234	0.0102934
ENSMUSG00000094798	Vmn1r2	protein_coding	vomeronasal 1 receptor 2 [Source:MGI Symbol;Acc:MGI:4438400]	0	0	12.1083	6.26742	-63.9528	-5.99893	0.0104884
ENSMUSG00000039481	Nrtn	protein_coding	neurturin [Source:MGI Symbol;Acc:MGI:108417]	0	0	2.42166	14.1017	-59.4421	-5.89341	0.0105158
ENSMUSG00000032182	Yipf2	protein_coding	Yip1 domain family, member 2 [Source:MGI Symbol;Acc:MGI:1922016]	1.90373	2.12584	280.912	3.13371	-65.2494	-6.02789	0.010574
ENSMUSG00000022867	Usp25	protein_coding	ubiquitin specific peptidase 25 [Source:MGI Symbol;Acc:MGI:1353655]	1.90373	16.4753	0	0	68.0903	6.08938	0.0106398
ENSMUSG00000026342	Slc35f5	protein_coding	solute carrier family 35, member F5 [Source:MGI Symbol;Acc:MGI:1921400]	5.7112	106.824	0	1.56686	55.4585	5.79334	0.010698
ENSMUSG00000039096	Rsad1	protein_coding	radical S-adenosyl methionine domain containing 1 [Source:MGI Symbol;Acc:MGI:3039628]	7.61494	11.1607	0	0	66.8259	6.06234	0.0107013
ENSMUSG00000020604	Arsg	protein_coding	arylsulfatase G [Source:MGI Symbol;Acc:MGI:1921258]	0	0.531461	4.84332	21.936	-26.6435	-4.73571	0.0107337
ENSMUSG00000024135	Srbd1	protein_coding	S1 RNA binding domain 1 [Source:MGI Symbol;Acc:MGI:1925836]	1.90373	0.531461	0	65.8079	-28.4862	-4.83219	0.010828
ENSMUSG00000074785	Plxnc1	protein_coding	plexin C1 [Source:MGI Symbol;Acc:MGI:1890127]	5.7112	97.7888	0	1.56686	50.9894	5.67213	0.0108447
ENSMUSG00000021340	Gpld1	protein_coding	glycosylphosphatidylinositol specific phospholipase D1 [Source:MGI Symbol;Acc:MGI:106604]	0	0	9.68663	7.83428	-61.3926	-5.93999	0.0109139
ENSMUSG00000050668	Ccdc75	protein_coding	coiled-coil domain containing 75 [Source:MGI Symbol;Acc:MGI:1858435]	3.80747	14.3494	0	0	66.4256	6.05367	0.0110343
ENSMUSG00000047878	A4galt	protein_coding	alpha 1,4-galactosyltransferase [Source:MGI Symbol;Acc:MGI:3512453]	1.90373	0.531461	4.84332	37.6045	-18.969	-4.24557	0.0113443
ENSMUSG00000035539	E230008N13Rik	protein_coding	RIKEN cDNA E230008N13 gene [Source:MGI Symbol;Acc:MGI:2685871]	9.51867	9.56629	0	0	67.0085	6.06627	0.0114347
ENSMUSG00000027166	Dnajc24	protein_coding	DnaJ (Hsp40) homolog, subfamily C, member 24 [Source:MGI Symbol;Acc:MGI:1919522]	3.80747	13.818	0	0	64.5401	6.01212	0.0114709
ENSMUSG00000027187	Cat	protein_coding	catalase [Source:MGI Symbol;Acc:MGI:88271]	1.90373	15.9438	0	0	66.1638	6.04797	0.0115436
ENSMUSG00000041836	Ptpre	protein_coding	protein tyrosine phosphatase, receptor type, E [Source:MGI Symbol;Acc:MGI:97813]	7.61494	171.13	2.42166	0	73.2795	6.19534	0.0115799
ENSMUSG00000085173	Gm2869	pseudogene	predicted gene 2869 [Source:MGI Symbol;Acc:MGI:3781046]	3.80747	0	159.829	3.13371	-48.0061	-5.58515	0.0115821
ENSMUSG00000074417	Gm14548	protein_coding	predicted gene 14548 [Source:MGI Symbol;Acc:MGI:3709645]	5.7112	12.2236	0	0	64.6826	6.01531	0.0117827
ENSMUSG00000079470	Utp14b	protein_coding	UTP14, U3 small nucleolar ribonucleoprotein, homolog B (yeast) [Source:MGI Symbol;Acc:MGI:2445092]	3.80747	1.06292	234.901	7.83428	-50.7558	-5.6655	0.0118842
ENSMUSG00000020891	Alox8	protein_coding	arachidonate 8-lipoxygenase [Source:MGI Symbol;Acc:MGI:1098228]	0	3.72022	203.419	6.26742	-46.0423	-5.52489	0.0119464
ENSMUSG00000029916	Agk	protein_coding	acylglycerol kinase [Source:MGI Symbol;Acc:MGI:1917173]	3.80747	13.2865	0	0	62.5732	5.96747	0.012737
ENSMUSG00000036853	Mcoln3	protein_coding	mucolipin 3 [Source:MGI Symbol;Acc:MGI:1890500]	3.80747	13.2865	0	0	62.5731	5.96747	0.012738
ENSMUSG00000026718	Stam	protein_coding	signal transducing adaptor molecule (SH3 domain and ITAM motif) 1 [Source:MGI Symbol;Acc:MGI:1329014]	5.7112	66.4326	0	1.56686	35.5576	5.15208	0.0129065
ENSMUSG00000063800	Prpf38a	protein_coding	PRP38 pre-mRNA processing factor 38 (yeast) domain containing A [Source:MGI Symbol;Acc:MGI:1916962]	7.61494	10.0978	0	0	62.8885	5.97472	0.0130363
ENSMUSG00000094233		protein_coding	Uncharacterized protein [Source:UniProtKB/TrEMBL;Acc:Q8CDH4]	0	0	12.1083	4.70057	-58.3432	-5.86649	0.0131725
ENSMUSG00000026578	4930455F23Rik	protein_coding	RIKEN cDNA 4930455F23 gene [Source:MGI Symbol;Acc:MGI:1922145]	1.90373	14.8809	0	0	62.3574	5.96249	0.0131867
ENSMUSG00000035284	Vps13c	protein_coding	vacuolar protein sorting 13C (yeast) [Source:MGI Symbol;Acc:MGI:2444207]	1.90373	2.12584	12.1083	68.9416	-18.7701	-4.23036	0.0132243
ENSMUSG00000044393	Dsg2	protein_coding	desmoglein 2 [Source:MGI Symbol;Acc:MGI:1196466]	3.80747	0.531461	62.9631	6.26742	-17.8054	-4.15424	0.0133746
ENSMUSG00000042148	Cox10	protein_coding	COX10 homolog, cytochrome c oxidase assembly protein, heme A: farnesyltransferase (yeast) [Source:MGI Symbol;Acc:MGI:1917633]	0	3.72022	24.2166	64.2411	-18.9041	-4.24063	0.0133853
ENSMUSG00000002129	Sf3a1	protein_coding	splicing factor 3a, subunit 1 [Source:MGI Symbol;Acc:MGI:1914715]	13.3261	32.9506	0	1.56686	22.6248	4.49983	0.0134407
ENSMUSG00000030269	Mtmr14	protein_coding	myotubularin related protein 14 [Source:MGI Symbol;Acc:MGI:1916075]	3.80747	12.7551	0	0	60.6627	5.92274	0.0134798
ENSMUSG00000052798	Nup107	protein_coding	nucleoporin 107 [Source:MGI Symbol;Acc:MGI:2143854]	3.80747	12.7551	0	0	60.6623	5.92273	0.0134837
ENSMUSG00000080848	Gm9385	pseudogene	predicted pseudogene 9385 [Source:MGI Symbol;Acc:MGI:3646182]	3.80747	0	7.26498	94.0113	-31.0037	-4.95437	0.0136129
ENSMUSG00000001687	Ubl3	protein_coding	ubiquitin-like 3 [Source:MGI Symbol;Acc:MGI:1344373]	1.90373	294.961	0	3.13371	81.2269	6.34389	0.0137402
ENSMUSG00000026594	Ralgps2	protein_coding	Ral GEF with PH domain and SH3 binding motif 2 [Source:MGI Symbol;Acc:MGI:1925505]	1.90373	3.18876	92.023	15.6686	-19.1906	-4.26233	0.0137542
ENSMUSG00000004951	Hspb1	protein_coding	heat shock protein 1 [Source:MGI Symbol;Acc:MGI:96240]	3.80747	70.6843	0	1.56686	36.7648	5.20025	0.0137633
ENSMUSG00000055116	Arntl	protein_coding	aryl hydrocarbon receptor nuclear translocator-like [Source:MGI Symbol;Acc:MGI:1096381]	5.7112	11.1607	0	0	60.7806	5.92554	0.013835
ENSMUSG00000051036	Ttc24	protein_coding	tetratricopeptide repeat domain 24 [Source:MGI Symbol;Acc:MGI:2443841]	5.7112	11.1607	0	0	60.7799	5.92552	0.013849
ENSMUSG00000081788	Gm5898	pseudogene	predicted gene 5898 [Source:MGI Symbol;Acc:MGI:3644921]	0	0	9.68663	6.26742	-55.7936	-5.80203	0.0138995
ENSMUSG00000039623	C330006K01Rik	protein_coding	RIKEN cDNA C330006K01 gene [Source:MGI Symbol;Acc:MGI:1924908]	0	0.531461	12.1083	12.5348	-24.1507	-4.59399	0.0140638
ENSMUSG00000033054	Npat	protein_coding	nuclear protein in the AT region [Source:MGI Symbol;Acc:MGI:107605]	1.90373	1.59438	4.84332	57.9736	-17.183	-4.10291	0.014127
ENSMUSG00000018449	Rpain	protein_coding	RPA interacting protein [Source:MGI Symbol;Acc:MGI:1916973]	13.3261	5.84607	0	0	65.5789	6.03516	0.0142278
ENSMUSG00000034165	Ccnd3	protein_coding	cyclin D3 [Source:MGI Symbol;Acc:MGI:88315]	5.7112	52.0831	0	1.56686	28.5118	4.83349	0.0142417
ENSMUSG00000009549	Srp14	protein_coding	signal recognition particle 14 [Source:MGI Symbol;Acc:MGI:107169]	3.80747	121.704	2.42166	0	51.8574	5.69648	0.0142846
ENSMUSG00000037993	Dhx38	protein_coding	DEAH (Asp-Glu-Ala-His) box polypeptide 38 [Source:MGI Symbol;Acc:MGI:1927617]	5.7112	51.0202	0	1.56686	27.9907	4.80688	0.0143706
ENSMUSG00000078931	Pdf	processed_transcript	peptide deformylase (mitochondrial) [Source:MGI Symbol;Acc:MGI:1915273]	5.7112	50.4888	0	1.56686	27.7293	4.79334	0.0143784
ENSMUSG00000045382	Cxcr4	protein_coding	chemokine (C-X-C motif) receptor 4 [Source:MGI Symbol;Acc:MGI:109563]	1.90373	651.571	2.42166	4.70057	87.1111	6.44479	0.0146022
ENSMUSG00000087412	Gm15501	pseudogene	predicted pseudogene 15501 [Source:MGI Symbol;Acc:MGI:3704296]	3.80747	1.06292	200.998	1.56686	-42.3697	-5.40496	0.0147792
ENSMUSG00000027649	Ctnnbl1	protein_coding	catenin, beta like 1 [Source:MGI Symbol;Acc:MGI:1913892]	3.80747	12.2236	0	0	58.7025	5.87535	0.0148607
ENSMUSG00000086273	4930564K09Rik	antisense	RIKEN cDNA 4930564K09 gene [Source:MGI Symbol;Acc:MGI:1925462]	190.373	1.06292	0	3.13371	51.7397	5.6932	0.0150317
ENSMUSG00000027131	Emc4	protein_coding	ER membrane protein complex subunit 4 [Source:MGI Symbol;Acc:MGI:1915282]	1.90373	73.873	0	1.56686	37.457	5.22716	0.0150943
ENSMUSG00000071708	Sms	protein_coding	spermine synthase [Source:MGI Symbol;Acc:MGI:109490]	13.3261	50.4888	2.42166	0	27.0674	4.75849	0.0151047
ENSMUSG00000010054	Tusc2	protein_coding	tumor suppressor candidate 2 [Source:MGI Symbol;Acc:MGI:1931086]	7.61494	40.9225	0	1.56686	23.9234	4.58035	0.0151099
ENSMUSG00000026697	Myoc	protein_coding	myocilin [Source:MGI Symbol;Acc:MGI:1202864]	1.90373	0	0	37.6045	-25.0565	-4.64711	0.0151806
ENSMUSG00000012282	Wnt8a	protein_coding	wingless-related MMTV integration site 8A [Source:MGI Symbol;Acc:MGI:107924]	1.90373	0	46.0115	0	-28.9908	-4.85752	0.0153684
ENSMUSG00000028057	Rit1	protein_coding	Ras-like without CAAX 1 [Source:MGI Symbol;Acc:MGI:108053]	5.7112	45.7056	0	1.56686	25.3905	4.66622	0.0154092
ENSMUSG00000038179	Slamf7	protein_coding	SLAM family member 7 [Source:MGI Symbol;Acc:MGI:1922595]	1.90373	69.0899	0	1.56686	35.1036	5.13355	0.0154915
ENSMUSG00000013822	Elof1	protein_coding	elongation factor 1 homolog (ELF1, S. cerevisiae) [Source:MGI Symbol;Acc:MGI:1913376]	1.90373	13.818	0	0	58.5036	5.87045	0.015518
ENSMUSG00000032046	Abhd12	protein_coding	abhydrolase domain containing 12 [Source:MGI Symbol;Acc:MGI:1923442]	1.90373	122.236	2.42166	0	51.2229	5.67872	0.0156555
ENSMUSG00000025287	Acot9	protein_coding	acyl-CoA thioesterase 9 [Source:MGI Symbol;Acc:MGI:1928939]	3.80747	95.1315	2.42166	0	41.184	5.36401	0.015737
ENSMUSG00000028134	Ptbp2	protein_coding	polypyrimidine tract binding protein 2 [Source:MGI Symbol;Acc:MGI:1860489]	9.51867	32.4191	0	1.56686	20.62	4.36597	0.0158985
ENSMUSG00000025586	Cpeb1	protein_coding	cytoplasmic polyadenylation element binding protein 1 [Source:MGI Symbol;Acc:MGI:108442]	3.80747	0.531461	7.26498	64.2411	-18.5224	-4.2112	0.015933
ENSMUSG00000042659	Arrdc4	protein_coding	arrestin domain containing 4 [Source:MGI Symbol;Acc:MGI:1913662]	15.2299	37.2022	2.42166	0	22.3922	4.48493	0.0161317
ENSMUSG00000030619	Eed	protein_coding	embryonic ectoderm development [Source:MGI Symbol;Acc:MGI:95286]	5.7112	43.0483	0	1.56686	24.0925	4.59051	0.0161713
ENSMUSG00000031706	Rfx1	protein_coding	regulatory factor X, 1 (influences HLA class II expression) [Source:MGI Symbol;Acc:MGI:105982]	7.61494	36.1393	0	1.56686	21.5785	4.43152	0.0161934
ENSMUSG00000091509	Gm17066	processed_transcript	predicted gene 17066 [Source:MGI Symbol;Acc:MGI:4937893]	1.90373	13.2865	0	0	56.6314	5.82353	0.0162518
ENSMUSG00000053559	Smagp	protein_coding	small cell adhesion glycoprotein [Source:MGI Symbol;Acc:MGI:2448476]	1.90373	61.6494	0	1.56686	31.4493	4.97496	0.0162951
ENSMUSG00000018752	BC096441	protein_coding	cDNA sequence BC096441 [Source:MGI Symbol;Acc:MGI:3845075]	1.90373	61.118	0	1.56686	31.1884	4.96294	0.0163467
ENSMUSG00000043008	Klhl6	protein_coding	kelch-like 6 (Drosophila) [Source:MGI Symbol;Acc:MGI:2686922]	1.90373	0	2.42166	29.7702	-21.8347	-4.44855	0.0163777
ENSMUSG00000032068	1600029D21Rik	protein_coding	RIKEN cDNA 1600029D21 gene [Source:MGI Symbol;Acc:MGI:1923759]	1.90373	0	2.42166	29.7702	-21.8284	-4.44814	0.0164387
ENSMUSG00000040250	Spata30	protein_coding	spermatogenesis associated 30 [Source:MGI Symbol;Acc:MGI:1918427]	19.0373	27.1045	2.42166	0	19.7227	4.30178	0.0164525
ENSMUSG00000054272	Zscan4c	protein_coding	zinc finger and SCAN domain containing 4C [Source:MGI Symbol;Acc:MGI:2685243]	0	0	12.1083	3.13371	-52.7073	-5.71993	0.0164914
ENSMUSG00000046245	Pilra	protein_coding	paired immunoglobin-like type 2 receptor alpha [Source:MGI Symbol;Acc:MGI:2450529]	0	0	12.1083	3.13371	-52.7073	-5.71993	0.0164925
ENSMUSG00000043088	Il17re	protein_coding	interleukin 17 receptor E [Source:MGI Symbol;Acc:MGI:1889371]	0	0	12.1083	3.13371	-52.7073	-5.71993	0.0164936
ENSMUSG00000009035	Tmem184b	protein_coding	transmembrane protein 184b [Source:MGI Symbol;Acc:MGI:2445179]	11.4224	44.1112	2.42166	0	23.7023	4.56696	0.0166058
ENSMUSG00000053935	Atf7ip	protein_coding	activating transcription factor 7 interacting protein [Source:MGI Symbol;Acc:MGI:1858965]	7.61494	8.50337	0	0	56.9779	5.83233	0.0166755
ENSMUSG00000069895	Atxn1l	protein_coding	ataxin 1-like [Source:MGI Symbol;Acc:MGI:3694797]	3.80747	0.531461	43.5899	10.968	-14.2357	-3.83145	0.0167054
ENSMUSG00000090394	4930523C07Rik	protein_coding	RIKEN cDNA 4930523C07 gene [Source:MGI Symbol;Acc:MGI:1914897]	5.7112	39.8595	0	1.56686	22.5315	4.49387	0.0167949
ENSMUSG00000030279	5730419I09Rik	protein_coding	RIKEN cDNA 5730419I09 gene [Source:MGI Symbol;Acc:MGI:1921991]	1.90373	58.4607	0	1.56686	29.8871	4.90145	0.0168151
ENSMUSG00000060288	Ppih	protein_coding	peptidyl prolyl isomerase H [Source:MGI Symbol;Acc:MGI:106499]	3.80747	0	58.1198	3.13371	-19.3086	-4.27117	0.0168598
ENSMUSG00000029538	Srsf9	protein_coding	serine/arginine-rich splicing factor 9 [Source:MGI Symbol;Acc:MGI:104896]	19.0373	106.824	0	3.13371	34.1504	5.09383	0.0169682
ENSMUSG00000003662	Ciao1	protein_coding	cytosolic iron-sulfur protein assembly 1 [Source:MGI Symbol;Acc:MGI:1346998]	3.80747	0.531461	4.84332	73.6422	-20.1099	-4.32983	0.0170074
ENSMUSG00000049130	C5ar1	protein_coding	complement component 5a receptor 1 [Source:MGI Symbol;Acc:MGI:88232]	7.61494	313.03	0	4.70057	60.913	5.92868	0.0170538
ENSMUSG00000025035	Arl3	protein_coding	ADP-ribosylation factor-like 3 [Source:MGI Symbol;Acc:MGI:1929699]	3.80747	11.1607	0	0	54.8372	5.77708	0.017148
ENSMUSG00000039007	Pgcp	protein_coding	plasma glutamate carboxypeptidase [Source:MGI Symbol;Acc:MGI:1889205]	1.90373	54.7404	0	1.56686	28.0617	4.81053	0.01716
ENSMUSG00000070003	Ssbp4	protein_coding	single stranded DNA binding protein 4 [Source:MGI Symbol;Acc:MGI:1924150]	3.80747	11.1607	0	0	54.8362	5.77706	0.0171639
ENSMUSG00000068302	Noto	protein_coding	notochord homolog (Xenopus laevis) [Source:MGI Symbol;Acc:MGI:3053002]	3.80747	0	2.42166	78.3428	-25.0004	-4.64388	0.0172364
ENSMUSG00000003341	Atp8b3	protein_coding	ATPase, class I, type 8B, member 3 [Source:MGI Symbol;Acc:MGI:1914581]	0	0	4.84332	9.40113	-50.7796	-5.66618	0.0172531
ENSMUSG00000068184	Ndufaf2	protein_coding	NADH dehydrogenase (ubiquinone) 1 alpha subcomplex, assembly factor 2 [Source:MGI Symbol;Acc:MGI:1922847]	3.80747	45.1742	0	1.56686	24.2592	4.60046	0.0172924
ENSMUSG00000078572	1810043H04Rik	protein_coding	RIKEN cDNA 1810043H04 gene [Source:MGI Symbol;Acc:MGI:1913676]	1.90373	54.209	0	1.56686	27.8031	4.79717	0.017368
ENSMUSG00000017211	Gsdma2	protein_coding	gasdermin A2 [Source:MGI Symbol;Acc:MGI:1921490]	3.80747	0.531461	2.42166	100.279	-25.7395	-4.68591	0.0174141
ENSMUSG00000036504	Phpt1	protein_coding	phosphohistidine phosphatase 1 [Source:MGI Symbol;Acc:MGI:1922704]	0	0.531461	16.9516	7.83428	-24.1507	-4.59399	0.0175802
ENSMUSG00000087444	Gm5475	protein_coding	predicted gene 5475 [Source:MGI Symbol;Acc:MGI:3646320]	13.3261	4.78315	0	0	61.6673	5.94643	0.0176721
ENSMUSG00000028607	Cpt2	protein_coding	carnitine palmitoyltransferase 2 [Source:MGI Symbol;Acc:MGI:109176]	3.80747	44.1112	0	1.56686	23.7411	4.56932	0.0176783
ENSMUSG00000091803	Cox16	protein_coding	COX16 cytochrome c oxidase assembly homolog (S. cerevisiae) [Source:MGI Symbol;Acc:MGI:1913522]	1.90373	91.9427	2.42166	0	39.0658	5.28784	0.0176836
ENSMUSG00000005103	Wdr1	protein_coding	WD repeat domain 1 [Source:MGI Symbol;Acc:MGI:1337100]	3.80747	319.408	4.84332	0	67.2605	6.07169	0.0177533
ENSMUSG00000048707	Tprn	protein_coding	taperin [Source:MGI Symbol;Acc:MGI:2139535]	0	0	9.68663	4.70057	-50.1779	-5.64898	0.0179483
ENSMUSG00000033022	Cdo1	protein_coding	cysteine dioxygenase 1, cytosolic [Source:MGI Symbol;Acc:MGI:105925]	1.90373	12.7551	0	0	54.6696	5.77267	0.0180184
ENSMUSG00000004945	Tmem242	protein_coding	transmembrane protein 242 [Source:MGI Symbol;Acc:MGI:1917794]	1.90373	12.7551	0	0	54.6693	5.77266	0.0180215
ENSMUSG00000074513	Arfip1	protein_coding	ADP-ribosylation factor interacting protein 1 [Source:MGI Symbol;Acc:MGI:1277120]	11.4224	37.7337	2.42166	0	21.0813	4.39789	0.0180477
ENSMUSG00000035258	Abi3bp	protein_coding	ABI gene family, member 3 (NESH) binding protein [Source:MGI Symbol;Acc:MGI:2444583]	1.90373	89.2854	2.42166	0	37.9897	5.24754	0.0180875
ENSMUSG00000027739	Rab33b	protein_coding	RAB33B, member of RAS oncogene family [Source:MGI Symbol;Acc:MGI:1330805]	5.7112	58.4607	2.42166	0	27.1935	4.76519	0.0181858
ENSMUSG00000034401	Spata6	protein_coding	spermatogenesis associated 6 [Source:MGI Symbol;Acc:MGI:1915196]	3.80747	41.4539	0	1.56686	22.4429	4.48819	0.0182842
ENSMUSG00000018593	Sparc	protein_coding	secreted acidic cysteine rich glycoprotein [Source:MGI Symbol;Acc:MGI:98373]	0	277.422	2.42166	1.56686	66.0154	6.04473	0.0183364
ENSMUSG00000036611	Eepd1	protein_coding	endonuclease/exonuclease/phosphatase family domain containing 1 [Source:MGI Symbol;Acc:MGI:1914734]	7.61494	30.2933	0	1.56686	18.7139	4.22604	0.0184884
ENSMUSG00000053279	Aldh1a1	protein_coding	aldehyde dehydrogenase family 1, subfamily A1 [Source:MGI Symbol;Acc:MGI:1353450]	7.61494	30.2933	0	1.56686	18.714	4.22604	0.0185006
ENSMUSG00000020256	Aldh1l2	protein_coding	aldehyde dehydrogenase 1 family, member L2 [Source:MGI Symbol;Acc:MGI:2444680]	7.61494	2.12584	481.91	10.968	-51.0256	-5.67315	0.0188131
ENSMUSG00000062312	Erbb2	protein_coding	v-erb-b2 erythroblastic leukemia viral oncogene homolog 2, neuro/glioblastoma derived oncogene homolog (avian) [Source:MGI Symbol;Acc:MGI:95410]	1.90373	0.531461	7.26498	26.6365	-15.1457	-3.92083	0.0189748
ENSMUSG00000031065	Cdk16	protein_coding	cyclin-dependent kinase 16 [Source:MGI Symbol;Acc:MGI:97516]	3.80747	0.531461	9.68663	42.3051	-13.8101	-3.78765	0.019
ENSMUSG00000026603	Smyd2	protein_coding	SET and MYND domain containing 2 [Source:MGI Symbol;Acc:MGI:1915889]	3.80747	38.7966	0	1.56686	21.1465	4.40235	0.0191126
ENSMUSG00000042414	Prdm14	protein_coding	PR domain containing 14 [Source:MGI Symbol;Acc:MGI:3588194]	3.80747	0	79.9147	0	-24.2636	-4.60072	0.0191524
ENSMUSG00000036352	Ubac1	protein_coding	ubiquitin associated domain containing 1 [Source:MGI Symbol;Acc:MGI:1920995]	1.90373	0	2.42166	28.2034	-20.692	-4.371	0.0192057
ENSMUSG00000035840	Lysmd3	protein_coding	LysM, putative peptidoglycan-binding, domain containing 3 [Source:MGI Symbol;Acc:MGI:1915906]	9.51867	25.5101	0	1.56686	17.2194	4.10597	0.0192853
ENSMUSG00000038648	Creb3l2	protein_coding	cAMP responsive element binding protein 3-like 2 [Source:MGI Symbol;Acc:MGI:2442695]	11.4224	33.482	2.42166	0	19.3251	4.27241	0.0193181
ENSMUSG00000026014	Raph1	protein_coding	Ras association (RalGDS/AF-6) and pleckstrin homology domains 1 [Source:MGI Symbol;Acc:MGI:1924550]	3.80747	10.6292	0	0	52.8487	5.7238	0.0193368
ENSMUSG00000024730	Ms4a8a	protein_coding	membrane-spanning 4-domains, subfamily A, member 8A [Source:MGI Symbol;Acc:MGI:1927657]	1.90373	46.7685	0	1.56686	24.1711	4.59521	0.019433
ENSMUSG00000047617	BC029214	protein_coding	cDNA sequence BC029214 [Source:MGI Symbol;Acc:MGI:2442831]	1.90373	12.2236	0	0	52.7502	5.72111	0.0194377
ENSMUSG00000021140	Pcnx	protein_coding	pecanex homolog (Drosophila) [Source:MGI Symbol;Acc:MGI:1891924]	22.8448	11.6921	0	1.56686	16.3709	4.03307	0.0194779
ENSMUSG00000016181	Diexf	protein_coding	digestive organ expansion factor homolog (zebrafish) [Source:MGI Symbol;Acc:MGI:2138080]	9.51867	24.9787	0	1.56686	16.9561	4.08374	0.0194841
ENSMUSG00000031431	Tsc22d3	protein_coding	TSC22 domain family, member 3 [Source:MGI Symbol;Acc:MGI:1196284]	3.80747	3.18876	33.9032	162.953	-27.3661	-4.77432	0.0195601
ENSMUSG00000067148	Polr1c	protein_coding	polymerase (RNA) I polypeptide C [Source:MGI Symbol;Acc:MGI:103288]	3.80747	60.0551	2.42166	0	27.0394	4.75699	0.0196746
ENSMUSG00000064307	Lrrc51	protein_coding	leucine rich repeat containing 51 [Source:MGI Symbol;Acc:MGI:1916608]	5.7112	9.03483	0	0	52.9228	5.72582	0.0197418
ENSMUSG00000040528	Gm885	protein_coding	predicted gene 885 [Source:MGI Symbol;Acc:MGI:2685731]	9.51867	24.4472	0	1.56686	16.6933	4.0612	0.0197915
ENSMUSG00000026723	Trdmt1	protein_coding	tRNA aspartic acid methyltransferase 1 [Source:MGI Symbol;Acc:MGI:1274787]	3.80747	37.2022	0	1.56686	20.3699	4.34837	0.0198188
ENSMUSG00000078513	Gm13088	protein_coding	predicted gene 13088 [Source:MGI Symbol;Acc:MGI:3649971]	3.80747	0	77.4931	0	-23.541	-4.5571	0.0199505
ENSMUSG00000021497	Txndc15	protein_coding	thioredoxin domain containing 15 [Source:MGI Symbol;Acc:MGI:1916922]	5.7112	31.3562	0	1.56686	18.3765	4.19979	0.0200433
ENSMUSG00000091938	Gm2442	protein_coding	predicted gene 2442 [Source:MGI Symbol;Acc:MGI:3780609]	0	0	2.42166	10.968	-48.2798	-5.59335	0.0201675
ENSMUSG00000015852	Fcrls	protein_coding	Fc receptor-like S, scavenger receptor [Source:MGI Symbol;Acc:MGI:1933397]	3.80747	56.3348	2.42166	0	25.54	4.67469	0.0202179
ENSMUSG00000051098	Mblac2	protein_coding	metallo-beta-lactamase domain containing 2 [Source:MGI Symbol;Acc:MGI:1920102]	5.7112	46.7685	2.42166	0	22.4574	4.48912	0.0202228
ENSMUSG00000004655	Aqp1	protein_coding	aquaporin 1 [Source:MGI Symbol;Acc:MGI:103201]	11.4224	30.2933	2.42166	0	18.0074	4.17052	0.0202863
ENSMUSG00000059089	Fcgr4	protein_coding	Fc receptor, IgG, low affinity IV [Source:MGI Symbol;Acc:MGI:2179523]	0	104.166	2.42166	0	43.0322	5.42735	0.0204438
ENSMUSG00000028572	Hook1	protein_coding	hook homolog 1 (Drosophila) [Source:MGI Symbol;Acc:MGI:1925213]	9.51867	34.0135	2.42166	0	18.7855	4.23155	0.020478
ENSMUSG00000029372	Ppbp	protein_coding	pro-platelet basic protein [Source:MGI Symbol;Acc:MGI:1888712]	1.90373	43.0483	0	1.56686	22.3562	4.4826	0.020499
ENSMUSG00000002365	Snx9	protein_coding	sorting nexin 9 [Source:MGI Symbol;Acc:MGI:1913866]	1.90373	42.5169	0	1.56686	22.0967	4.46576	0.0205862
ENSMUSG00000093378	Gm20663	processed_transcript	predicted gene 20663 [Source:MGI Symbol;Acc:MGI:5313110]	0	0	7.26498	6.26742	-47.6801	-5.57532	0.0206606
ENSMUSG00000086278	Olfr75-ps1	pseudogene	olfactory receptor 75, pseudogene 1 [Source:MGI Symbol;Acc:MGI:2153204]	0	0	7.26498	6.26742	-47.6802	-5.57532	0.0206812
ENSMUSG00000042357	Gjb5	protein_coding	gap junction protein, beta 5 [Source:MGI Symbol;Acc:MGI:95723]	0	0	7.26498	6.26742	-47.6802	-5.57532	0.0207017
ENSMUSG00000037737	Arpm1	protein_coding	actin related protein M1 [Source:MGI Symbol;Acc:MGI:1923902]	0	0	7.26498	6.26742	-47.6802	-5.57532	0.0207072
ENSMUSG00000032452	Clstn2	protein_coding	calsyntenin 2 [Source:MGI Symbol;Acc:MGI:1929897]	0	0	7.26498	6.26742	-47.6802	-5.57532	0.0207127
ENSMUSG00000001247	Lsr	protein_coding	lipolysis stimulated lipoprotein receptor [Source:MGI Symbol;Acc:MGI:1927471]	5.7112	0	31.4816	83.0433	-22.54	-4.49441	0.020877
ENSMUSG00000063130	Calml3	protein_coding	calmodulin-like 3 [Source:MGI Symbol;Acc:MGI:1917655]	3.80747	0	0	101.846	-30.422	-4.92704	0.0209753
ENSMUSG00000019823	Mical1	protein_coding	microtubule associated monoxygenase, calponin and LIM domain containing 1 [Source:MGI Symbol;Acc:MGI:2385847]	0	3.72022	12.1083	45.4388	-12.2059	-3.60951	0.0210449
ENSMUSG00000028640	Tfap2c	protein_coding	transcription factor AP-2, gamma [Source:MGI Symbol;Acc:MGI:106032]	3.80747	2.6573	24.2166	103.412	-19.4439	-4.28125	0.0210474
ENSMUSG00000038456	Dennd2a	protein_coding	DENN/MADD domain containing 2A [Source:MGI Symbol;Acc:MGI:2444961]	3.80747	34.5449	0	1.56686	19.0757	4.25366	0.0211095
ENSMUSG00000027968	Larp7	protein_coding	La ribonucleoprotein domain family, member 7 [Source:MGI Symbol;Acc:MGI:107634]	1.90373	11.6921	0	0	50.8176	5.66726	0.0211422
ENSMUSG00000021650	Ptcd2	protein_coding	pentatricopeptide repeat domain 2 [Source:MGI Symbol;Acc:MGI:1916177]	1.90373	11.6921	0	0	50.8156	5.6672	0.0211698
ENSMUSG00000022706	Mrpl40	protein_coding	mitochondrial ribosomal protein L40 [Source:MGI Symbol;Acc:MGI:1332635]	1.90373	40.9225	0	1.56686	21.321	4.4142	0.0213214
ENSMUSG00000005824	Tnfsf14	protein_coding	tumor necrosis factor (ligand) superfamily, member 14 [Source:MGI Symbol;Acc:MGI:1355317]	1.90373	40.9225	0	1.56686	21.3211	4.41421	0.0213543
ENSMUSG00000025364	Pa2g4	protein_coding	proliferation-associated 2G4 [Source:MGI Symbol;Acc:MGI:894684]	11.4224	99.9146	2.42166	1.56686	26.7544	4.7417	0.0216894
ENSMUSG00000003378	Grik5	protein_coding	glutamate receptor, ionotropic, kainate 5 (gamma 2) [Source:MGI Symbol;Acc:MGI:95818]	9.51867	5.84607	0	0	53.157	5.73219	0.0217053
ENSMUSG00000025243	Slc6a20b	protein_coding	solute carrier family 6 (neurotransmitter transporter), member 20B [Source:MGI Symbol;Acc:MGI:1336891]	3.80747	1.06292	2.42166	81.4765	-18.1866	-4.1848	0.0217586
ENSMUSG00000005667	Mthfd2	protein_coding	methylenetetrahydrofolate dehydrogenase (NAD+ dependent), methenyltetrahydrofolate cyclohydrolase [Source:MGI Symbol;Acc:MGI:1338850]	5.7112	41.9854	2.42166	0	20.5019	4.35768	0.0218207
ENSMUSG00000043631	Ecm2	protein_coding	extracellular matrix protein 2, female organ and adipocyte specific [Source:MGI Symbol;Acc:MGI:3039578]	1.90373	0.531461	2.42166	31.3371	-15.0884	-3.91536	0.0220112
ENSMUSG00000025578	Cbx8	protein_coding	chromobox 8 [Source:MGI Symbol;Acc:MGI:1353589]	0	0	4.84332	7.83428	-45.2016	-5.4983	0.0221214
ENSMUSG00000030016	Zfml	protein_coding	zinc finger, matrin-like [Source:MGI Symbol;Acc:MGI:1203484]	5.7112	40.391	2.42166	0	19.855	4.31143	0.0222215
ENSMUSG00000052395	Rft1	protein_coding	RFT1 homolog (S. cerevisiae) [Source:MGI Symbol;Acc:MGI:3607791]	0	2.6573	4.84332	37.6045	-12.0361	-3.5893	0.0224038
ENSMUSG00000021028	Mbip	protein_coding	MAP3K12 binding inhibitory protein 1 [Source:MGI Symbol;Acc:MGI:1918320]	1.90373	38.2652	0	1.56686	20.0283	4.32397	0.0225752
ENSMUSG00000018166	Erbb3	protein_coding	v-erb-b2 erythroblastic leukemia viral oncogene homolog 3 (avian) [Source:MGI Symbol;Acc:MGI:95411]	1.90373	0	2.42166	26.6365	-19.5524	-4.28927	0.0226074
ENSMUSG00000071369	Map3k5	protein_coding	mitogen-activated protein kinase kinase kinase 5 [Source:MGI Symbol;Acc:MGI:1346876]	1.90373	1.06292	31.4816	7.83428	-12.921	-3.69164	0.0226178
ENSMUSG00000022528	Hes1	protein_coding	hairy and enhancer of split 1 (Drosophila) [Source:MGI Symbol;Acc:MGI:104853]	7.61494	86.0966	0	3.13371	25.4782	4.67119	0.0226379
ENSMUSG00000028295	1810030N24Rik	protein_coding	RIKEN cDNA 1810030N24 gene [Source:MGI Symbol;Acc:MGI:1913541]	1.90373	11.1607	0	0	48.883	5.61126	0.0230186
ENSMUSG00000092831		misc_RNA	Metazoan signal recognition particle RNA [Source:RFAM;Acc:RF00017]	1.90373	0	21.7949	7.83428	-19.327	-4.27254	0.0231807
ENSMUSG00000028470	Hint2	protein_coding	histidine triad nucleotide binding protein 2 [Source:MGI Symbol;Acc:MGI:1916167]	5.7112	37.7337	2.42166	0	18.7692	4.2303	0.0232143
ENSMUSG00000040592	Cd79b	protein_coding	CD79B antigen [Source:MGI Symbol;Acc:MGI:96431]	3.80747	9.56629	0	0	48.9267	5.61255	0.0232867
ENSMUSG00000075463	4930594M22Rik	lincRNA	RIKEN cDNA 4930594M22 gene [Source:MGI Symbol;Acc:MGI:1925478]	11.4224	4.25169	0	0	53.3845	5.73835	0.0233398
ENSMUSG00000074039	4930520O04Rik	lincRNA	RIKEN cDNA 4930520O04 gene [Source:MGI Symbol;Acc:MGI:1922366]	5.7112	7.97191	0	0	48.9719	5.61388	0.023732
ENSMUSG00000021428	Riok1	protein_coding	RIO kinase 1 (yeast) [Source:MGI Symbol;Acc:MGI:1918590]	1.90373	51.5517	2.42166	0	22.7989	4.51089	0.0238856
ENSMUSG00000086015	4833417C18Rik	lincRNA	RIKEN cDNA 4833417C18 gene [Source:MGI Symbol;Acc:MGI:1921156]	5.7112	36.1393	2.42166	0	18.1162	4.17921	0.0239134
ENSMUSG00000002043	Trappc6a	protein_coding	trafficking protein particle complex 6A [Source:MGI Symbol;Acc:MGI:1914341]	0	5.31461	7.26498	150.418	-25.4478	-4.66947	0.0239151
ENSMUSG00000039531	Zufsp	protein_coding	zinc finger with UFM1-specific peptidase domain [Source:MGI Symbol;Acc:MGI:1919830]	1.90373	35.6079	0	1.56686	18.7369	4.22781	0.0240592
ENSMUSG00000062619	2310039H08Rik	protein_coding	RIKEN cDNA 2310039H08 gene [Source:MGI Symbol;Acc:MGI:1914351]	3.80747	1.06292	2.42166	68.9416	-15.5921	-3.96275	0.0240592
ENSMUSG00000021453	Gadd45g	protein_coding	growth arrest and DNA-damage-inducible 45 gamma [Source:MGI Symbol;Acc:MGI:1346325]	3.80747	1.59438	2.42166	98.7119	-19.0714	-4.25334	0.0242069
ENSMUSG00000064451	Snora23	snoRNA	small nucleolar RNA, H/ACA box 23 [Source:MGI Symbol;Acc:MGI:3819494]	0	0	2.42166	9.40113	-42.7575	-5.4181	0.024225
ENSMUSG00000067575	Rpl35a-ps3	pseudogene	ribosomal protein L35A, pseudogene 3 [Source:MGI Symbol;Acc:MGI:3704473]	0	0	2.42166	9.40113	-42.7574	-5.4181	0.0242261
ENSMUSG00000081214	Rpl35a-ps2	pseudogene	ribosomal protein L35A, pseudogene 2 [Source:MGI Symbol;Acc:MGI:3705461]	0	0	2.42166	9.40113	-42.7574	-5.4181	0.0242272
ENSMUSG00000083424	Rpl35a-ps4	pseudogene	ribosomal protein 35A, pseudogene 4 [Source:MGI Symbol;Acc:MGI:3650995]	0	0	2.42166	9.40113	-42.7574	-5.4181	0.0242283
ENSMUSG00000092308	Gm3623	pseudogene	predicted gene 3623 [Source:MGI Symbol;Acc:MGI:3781799]	0	0	2.42166	9.40113	-42.7574	-5.4181	0.0242295
ENSMUSG00000094664	Rpl35a-ps6	pseudogene	ribosomal protein L35A, pseudogene 6 [Source:MGI Symbol;Acc:MGI:3704258]	0	0	2.42166	9.40113	-42.7574	-5.4181	0.0242306
ENSMUSG00000097501		lincRNA		3.80747	9.03483	0	0	47.0133	5.555	0.0242407
ENSMUSG00000041718	Alg13	protein_coding	asparagine-linked glycosylation 13 [Source:MGI Symbol;Acc:MGI:1914824]	7.61494	30.8247	2.42166	0	16.6954	4.06138	0.0242514
ENSMUSG00000064128	Cenpj	protein_coding	centromere protein J [Source:MGI Symbol;Acc:MGI:2684927]	53.3046	3.72022	0	3.13371	14.8336	3.8908	0.0245088
ENSMUSG00000003402	Prkcsh	protein_coding	protein kinase C substrate 80K-H [Source:MGI Symbol;Acc:MGI:107877]	1.90373	10.6292	0	0	46.9748	5.55381	0.024621
ENSMUSG00000018736	Ndel1	protein_coding	nuclear distribution gene E-like homolog 1 (A. nidulans) [Source:MGI Symbol;Acc:MGI:1932915]	1.90373	10.6292	0	0	46.9743	5.5538	0.024629
ENSMUSG00000063320	1190007I07Rik	protein_coding	RIKEN cDNA 1190007I07 gene [Source:MGI Symbol;Acc:MGI:3698433]	1.90373	10.6292	0	0	46.9735	5.55378	0.0246409
ENSMUSG00000069588	Gm11733	protein_coding	predicted gene 11733 [Source:MGI Symbol;Acc:MGI:3650737]	49.4971	0.531461	2.42166	0	20.5113	4.35835	0.0246479
ENSMUSG00000032487	Ptgs2	protein_coding	prostaglandin-endoperoxide synthase 2 [Source:MGI Symbol;Acc:MGI:97798]	3.80747	0.531461	0	78.3428	-19.7717	-4.30537	0.0246919
ENSMUSG00000024997	Prdx3	protein_coding	peroxiredoxin 3 [Source:MGI Symbol;Acc:MGI:88034]	1.90373	34.5449	0	1.56686	18.2205	4.18749	0.0247006
ENSMUSG00000032091	Tmprss4	protein_coding	transmembrane protease, serine 4 [Source:MGI Symbol;Acc:MGI:2384877]	3.80747	0.531461	12.1083	31.3371	-11.6171	-3.53818	0.0247161
ENSMUSG00000039167	Eltd1	protein_coding	EGF, latrophilin seven transmembrane domain containing 1 [Source:MGI Symbol;Acc:MGI:2655562]	1.90373	0	29.0599	3.13371	-20.5239	-4.35924	0.0247823
ENSMUSG00000096233	Gm13238	pseudogene	predicted gene 13238 [Source:MGI Symbol;Acc:MGI:3652104]	0	1.06292	26.6382	3.13371	-17.3731	-4.11878	0.0249526
ENSMUSG00000028619	Tdeanc2	protein_coding	transcription elongation factor A (SII) N-terminal and central domain containing 2 [Source:MGI Symbol;Acc:MGI:1913776]	13.3261	20.727	2.42166	0	14.7189	3.8796	0.0249761
ENSMUSG00000062116	Zfp954	protein_coding	zinc finger protein 954 [Source:MGI Symbol;Acc:MGI:1917764]	3.80747	108.949	2.42166	1.56686	27.0941	4.75991	0.0249905
ENSMUSG00000021148	Gm9745	protein_coding	predicted gene 9745 [Source:MGI Symbol;Acc:MGI:3704398]	0	0	4.84332	6.26742	-39.6188	-5.30811	0.0250268
ENSMUSG00000035451	Foxa1	protein_coding	forkhead box A1 [Source:MGI Symbol;Acc:MGI:1347472]	0	0	4.84332	6.26742	-39.6187	-5.30811	0.0250388
ENSMUSG00000039257	Vstm2b	protein_coding	V-set and transmembrane domain containing 2B [Source:MGI Symbol;Acc:MGI:1914525]	0	0	4.84332	6.26742	-39.6187	-5.30811	0.0250509
ENSMUSG00000040118	Cacna2d1	protein_coding	calcium channel, voltage-dependent, alpha2/delta subunit 1 [Source:MGI Symbol;Acc:MGI:88295]	0	0	4.84332	6.26742	-39.6186	-5.30811	0.0250629
ENSMUSG00000051022	Hs3st1	protein_coding	heparan sulfate (glucosamine) 3-O-sulfotransferase 1 [Source:MGI Symbol;Acc:MGI:1201606]	0	0	4.84332	6.26742	-39.6186	-5.3081	0.0250749
ENSMUSG00000051361	6030498E09Rik	protein_coding	RIKEN cDNA 6030498E09 gene [Source:MGI Symbol;Acc:MGI:1925133]	0	0	4.84332	6.26742	-39.6185	-5.3081	0.0250869
ENSMUSG00000026500	Fam36a	protein_coding	family with sequence similarity 36, member A [Source:MGI Symbol;Acc:MGI:1913609]	0	174.319	2.42166	1.56686	41.615	5.37903	0.025095
ENSMUSG00000054892	Txk	protein_coding	TXK tyrosine kinase [Source:MGI Symbol;Acc:MGI:102960]	0	0	4.84332	6.26742	-39.6185	-5.3081	0.0250989
ENSMUSG00000056310	Tyw1	protein_coding	tRNA-yW synthesizing protein 1 homolog (S. cerevisiae) [Source:MGI Symbol;Acc:MGI:2141161]	0	0	4.84332	6.26742	-39.6184	-5.3081	0.0251109
ENSMUSG00000082988	Gm5903	pseudogene	predicted gene 5903 [Source:MGI Symbol;Acc:MGI:3644470]	0	0	4.84332	6.26742	-39.6184	-5.3081	0.0251229
ENSMUSG00000095360	Gm3594	protein_coding	predicted gene 3594 [Source:MGI Symbol;Acc:MGI:3781771]	0	0	4.84332	6.26742	-39.6183	-5.3081	0.0251349
ENSMUSG00000097108		lincRNA		0	0	4.84332	6.26742	-39.6183	-5.30809	0.0251468
ENSMUSG00000097162		lincRNA		0	1.59438	2.42166	28.2034	-13.3856	-3.74261	0.0252068
ENSMUSG00000097412		lincRNA		45.6896	9.56629	2.42166	1.56686	13.0415	3.70504	0.0252071
ENSMUSG00000036002	B230312A22Rik	protein_coding	RIKEN cDNA B230312A22 gene [Source:MGI Symbol;Acc:MGI:2441854]	13.3261	142.431	0	4.70057	29.4808	4.88171	0.0253632
ENSMUSG00000031399	Fam3a	protein_coding	family with sequence similarity 3, member A [Source:MGI Symbol;Acc:MGI:1913544]	1.90373	2.6573	0	104.979	-21.3309	-4.41487	0.0253701
ENSMUSG00000095860		protein_coding	Uncharacterized protein [Source:UniProtKB/TrEMBL;Acc:J3KMK6]	0	0	9.68663	3.13371	-44.5718	-5.47806	0.0253741
ENSMUSG00000095867		protein_coding	uncharacterized protein LOC100042428 [Source:RefSeq peptide;Acc:NP_001153608]	0	0	9.68663	3.13371	-44.5718	-5.47806	0.0253772
ENSMUSG00000096923		protein_coding	Putative uncharacterized protein [Source:UniProtKB/TrEMBL;Acc:Q8C4X0]	0	0	9.68663	3.13371	-44.5719	-5.47806	0.0253804
ENSMUSG00000053730	Tmem39b	protein_coding	transmembrane protein 39b [Source:MGI Symbol;Acc:MGI:2682939]	0	0	9.68663	3.13371	-44.5721	-5.47807	0.0253968
ENSMUSG00000024798	Htr7	protein_coding	5-hydroxytryptamine (serotonin) receptor 7 [Source:MGI Symbol;Acc:MGI:99841]	0	0	9.68663	3.13371	-44.5723	-5.47808	0.025409
ENSMUSG00000026354	Lct	protein_coding	lactase [Source:MGI Symbol;Acc:MGI:104576]	0	0	9.68663	3.13371	-44.5724	-5.47808	0.0254114
ENSMUSG00000046942	Mageb16	protein_coding	melanoma antigen family B, 16 [Source:MGI Symbol;Acc:MGI:1919217]	0	0	9.68663	3.13371	-44.5724	-5.47808	0.0254139
ENSMUSG00000056305	Usp39	protein_coding	ubiquitin specific peptidase 39 [Source:MGI Symbol;Acc:MGI:107622]	0	2.12584	4.84332	29.7702	-11.8522	-3.56708	0.0254223
ENSMUSG00000062949	Atp11c	protein_coding	ATPase, class VI, type 11C [Source:MGI Symbol;Acc:MGI:1859661]	5.7112	32.9506	2.42166	0	16.8087	4.07113	0.0254805
ENSMUSG00000025995	Wdr75	protein_coding	WD repeat domain 75 [Source:MGI Symbol;Acc:MGI:1920924]	3.80747	38.2652	2.42166	0	18.2079	4.18649	0.0256257
ENSMUSG00000022325	Pop1	protein_coding	processing of precursor 1, ribonuclease P/MRP family, (S. cerevisiae) [Source:MGI Symbol;Acc:MGI:1914974]	68.5344	1.59438	2.42166	1.56686	16.5101	4.04528	0.0256386
ENSMUSG00000019689	1110001J03Rik	protein_coding	RIKEN cDNA 1110001J03 gene [Source:MGI Symbol;Acc:MGI:1913367]	0	68.5584	2.42166	0	28.7403	4.84501	0.0257244
ENSMUSG00000020553	Pctp	protein_coding	phosphatidylcholine transfer protein [Source:MGI Symbol;Acc:MGI:107375]	13.3261	19.664	2.42166	0	14.2622	3.83412	0.026021
ENSMUSG00000094595	Fsbp	protein_coding	fibrinogen silencer binding protein [Source:MGI Symbol;Acc:MGI:5301008]	0	0	7.26498	4.70057	-42.0579	-5.3943	0.026046
ENSMUSG00000095457		protein_coding	Uncharacterized protein [Source:UniProtKB/TrEMBL;Acc:J3KMS5]	0	0	7.26498	4.70057	-42.0579	-5.3943	0.0260483
ENSMUSG00000092977		misc_RNA	Metazoan signal recognition particle RNA [Source:RFAM;Acc:RF00017]	0	0	7.26498	4.70057	-42.0579	-5.39431	0.0260524
ENSMUSG00000087064	Gm11721	antisense	predicted gene 11721 [Source:MGI Symbol;Acc:MGI:3650575]	0	0	7.26498	4.70057	-42.058	-5.39431	0.0260687
ENSMUSG00000027338	Prnd	protein_coding	prion protein dublet [Source:MGI Symbol;Acc:MGI:1346999]	0	0	7.26498	4.70057	-42.0581	-5.39431	0.0260851
ENSMUSG00000017491	Rarb	protein_coding	retinoic acid receptor, beta [Source:MGI Symbol;Acc:MGI:97857]	0	0	7.26498	4.70057	-42.0581	-5.39431	0.0260879
ENSMUSG00000068262	Gm5879	processed_pseudogene	predicted gene 5879 [Source:MGI Symbol;Acc:MGI:3647624]	1.90373	0	0	29.7702	-19.7506	-4.30383	0.0262215
ENSMUSG00000061119	Prcp	protein_coding	prolylcarboxypeptidase (angiotensinase C) [Source:MGI Symbol;Acc:MGI:1919711]	1.90373	188.137	4.84332	0	39.7996	5.31468	0.0262329
ENSMUSG00000021549	Rasa1	protein_coding	RAS p21 protein activator 1 [Source:MGI Symbol;Acc:MGI:97860]	11.4224	152.529	2.42166	3.13371	28.0072	4.80773	0.0262634
ENSMUSG00000086763	B230378P21Rik	antisense	RIKEN cDNA B230378P21 gene [Source:MGI Symbol;Acc:MGI:2442851]	1.90373	0	0	29.7702	-19.7478	-4.30362	0.0262648
ENSMUSG00000067594	Krt77	protein_coding	keratin 77 [Source:MGI Symbol;Acc:MGI:3588209]	3.80747	21.7899	719.233	271.066	-37.5613	-5.23117	0.0263816
ENSMUSG00000002102	Psmc3	protein_coding	proteasome (prosome, macropain) 26S subunit, ATPase 3 [Source:MGI Symbol;Acc:MGI:1098754]	1.90373	92.4742	0	3.13371	25.7463	4.68629	0.0263987
ENSMUSG00000024787	Snx15	protein_coding	sorting nexin 15 [Source:MGI Symbol;Acc:MGI:1916274]	7.61494	27.636	2.42166	0	15.3689	3.94195	0.0264817
ENSMUSG00000021928	Ebpl	protein_coding	emopamil binding protein-like [Source:MGI Symbol;Acc:MGI:1915427]	3.80747	36.1393	2.42166	0	17.3433	4.1163	0.0265797
ENSMUSG00000002668	Dennd1c	protein_coding	DENN/MADD domain containing 1C [Source:MGI Symbol;Acc:MGI:1918035]	1.90373	44.1112	2.42166	0	19.7782	4.30584	0.0268441
ENSMUSG00000040287	Stac3	protein_coding	SH3 and cysteine rich domain 3 [Source:MGI Symbol;Acc:MGI:3606571]	0	0.531461	2.42166	17.2354	-19.9272	-4.31667	0.0269192
ENSMUSG00000070568	1700039E15Rik	protein_coding	RIKEN cDNA 1700039E15 gene [Source:MGI Symbol;Acc:MGI:1923963]	0	0	2.42166	7.83428	-37.2532	-5.21929	0.0269578
ENSMUSG00000048399	Tprg	protein_coding	transformation related protein 63 regulated [Source:MGI Symbol;Acc:MGI:1918588]	0	0	2.42166	7.83428	-37.2531	-5.21929	0.0269625
ENSMUSG00000039798	2600006K01Rik	protein_coding	RIKEN cDNA 2600006K01 gene [Source:MGI Symbol;Acc:MGI:1917569]	0	0	2.42166	7.83428	-37.253	-5.21929	0.0269673
ENSMUSG00000057409	Zfp53	protein_coding	zinc finger protein 53 [Source:MGI Symbol;Acc:MGI:99200]	5.7112	23.3843	0	1.56686	14.4782	3.85581	0.0270651
ENSMUSG00000031539	Ap3m2	protein_coding	adaptor-related protein complex 3, mu 2 subunit [Source:MGI Symbol;Acc:MGI:1929214]	5.7112	30.8247	2.42166	0	15.9277	3.99346	0.0270684
ENSMUSG00000018001	Cyth3	protein_coding	cytohesin 3 [Source:MGI Symbol;Acc:MGI:1335107]	5.7112	69.0899	0	3.13371	20.3565	4.34742	0.0273188
ENSMUSG00000020780	Srp68	protein_coding	signal recognition particle 68 [Source:MGI Symbol;Acc:MGI:1917447]	1.90373	43.0483	2.42166	0	19.3458	4.27395	0.0273771
ENSMUSG00000031371	Haus7	protein_coding	HAUS augmin-like complex, subunit 7 [Source:MGI Symbol;Acc:MGI:1920988]	1.90373	10.0978	0	0	44.9995	5.49184	0.027506
ENSMUSG00000027255	Arfgap2	protein_coding	ADP-ribosylation factor GTPase activating protein 2 [Source:MGI Symbol;Acc:MGI:1924288]	1.90373	2.6573	31.4816	15.6686	-9.38478	-3.23032	0.0275448
ENSMUSG00000025235	Bbs4	protein_coding	Bardet-Biedl syndrome 4 (human) [Source:MGI Symbol;Acc:MGI:2143311]	3.80747	26.0416	0	1.56686	14.9359	3.90072	0.0278269
ENSMUSG00000049526	Tmem202	protein_coding	transmembrane protein 202 [Source:MGI Symbol;Acc:MGI:1921143]	3.80747	8.50337	0	0	45.0011	5.49189	0.0278825
ENSMUSG00000049755	Zfp672	protein_coding	zinc finger protein 672 [Source:MGI Symbol;Acc:MGI:2442105]	3.80747	8.50337	0	0	45.0008	5.49188	0.0278913
ENSMUSG00000089682	Bcl2l2	protein_coding	BCL2-like 2 [Source:MGI Symbol;Acc:MGI:108052]	13.3261	14.8809	0	1.56686	13.6395	3.76972	0.0279317
ENSMUSG00000019370	Calm3	protein_coding	calmodulin 3 [Source:MGI Symbol;Acc:MGI:103249]	3.80747	74.4045	0	3.13371	21.3125	4.41363	0.0279382
ENSMUSG00000053063	Clec12a	protein_coding	C-type lectin domain family 12, member a [Source:MGI Symbol;Acc:MGI:3040968]	3.80747	74.4045	0	3.13371	21.3126	4.41363	0.0279388
ENSMUSG00000039016	Timm8b	protein_coding	translocase of inner mitochondrial membrane 8B [Source:MGI Symbol;Acc:MGI:1353424]	0	57.9292	2.42166	0	24.4798	4.61352	0.027997
ENSMUSG00000071649	B3gat3	protein_coding	beta-1,3-glucuronyltransferase 3 (glucuronosyltransferase I) [Source:MGI Symbol;Acc:MGI:1919977]	1.90373	41.4539	2.42166	0	18.6993	4.22491	0.0281237
ENSMUSG00000024300	Myo1f	protein_coding	myosin IF [Source:MGI Symbol;Acc:MGI:107711]	1.90373	41.4539	2.42166	0	18.6988	4.22488	0.028145
ENSMUSG00000074264	Amy1	protein_coding	amylase 1, salivary [Source:MGI Symbol;Acc:MGI:88019]	3.80747	0	0	54.8399	-17.2705	-4.11024	0.0282363
ENSMUSG00000030469	Zfp719	protein_coding	zinc finger protein 719 [Source:MGI Symbol;Acc:MGI:2444708]	3.80747	25.5101	0	1.56686	14.6773	3.87551	0.0287516
ENSMUSG00000033916	Chmp2a	protein_coding	charged multivesicular body protein 2A [Source:MGI Symbol;Acc:MGI:1916203]	3.80747	203.549	4.84332	1.56686	32.0002	5.00001	0.0288525
ENSMUSG00000028111	Ctsk	protein_coding	cathepsin K [Source:MGI Symbol;Acc:MGI:107823]	3.80747	151.998	0	4.70057	29.5619	4.88567	0.0288782
ENSMUSG00000009076	Zmat5	protein_coding	zinc finger, matrin type 5 [Source:MGI Symbol;Acc:MGI:1914428]	5.7112	6.90899	0	0	44.9997	5.49184	0.0289586
ENSMUSG00000031143	Ccdc22	protein_coding	coiled-coil domain containing 22 [Source:MGI Symbol;Acc:MGI:1859608]	5.7112	6.90899	0	0	44.9995	5.49184	0.028972
ENSMUSG00000000561	Wdr77	protein_coding	WD repeat domain 77 [Source:MGI Symbol;Acc:MGI:1917715]	7.61494	53.1461	0	3.13371	16.5051	4.04484	0.0290553
ENSMUSG00000038871	Bpgm	protein_coding	2,3-bisphosphoglycerate mutase [Source:MGI Symbol;Acc:MGI:1098242]	5.7112	1.06292	19.3733	51.7062	-11.4344	-3.51531	0.0292081
ENSMUSG00000032763	Ilvbl	protein_coding	ilvB (bacterial acetolactate synthase)-like [Source:MGI Symbol;Acc:MGI:1351911]	3.80747	7.97191	0	0	43.0661	5.42848	0.0293695
ENSMUSG00000030801	Kat8	protein_coding	K(lysine) acetyltransferase 8 [Source:MGI Symbol;Acc:MGI:1915023]	1.90373	9.56629	0	0	43.0907	5.4293	0.0293906
ENSMUSG00000031520	Vegfc	protein_coding	vascular endothelial growth factor C [Source:MGI Symbol;Acc:MGI:109124]	1.90373	9.56629	0	0	43.0905	5.4293	0.0293943
ENSMUSG00000033629	Ptplad1	protein_coding	protein tyrosine phosphatase-like A domain containing 1 [Source:MGI Symbol;Acc:MGI:1889341]	24.7485	24.9787	2.42166	1.56686	11.9673	3.58103	0.0294147
ENSMUSG00000042210	Abhd14a	protein_coding	abhydrolase domain containing 14A [Source:MGI Symbol;Acc:MGI:1915894]	7.61494	19.664	0	1.56686	13.4867	3.75346	0.0294345
ENSMUSG00000018217	Pmp22	protein_coding	peripheral myelin protein 22 [Source:MGI Symbol;Acc:MGI:97631]	3.80747	17.0067	428.634	242.863	-31.1703	-4.9621	0.0294352
ENSMUSG00000025190	Got1	protein_coding	glutamate oxaloacetate transaminase 1, soluble [Source:MGI Symbol;Acc:MGI:95791]	3.80747	81.3135	2.42166	1.56686	20.5576	4.3616	0.0294753
ENSMUSG00000022338	Eny2	protein_coding	enhancer of yellow 2 homolog (Drosophila) [Source:MGI Symbol;Acc:MGI:1919286]	1.90373	79.1876	0	3.13371	22.1319	4.46805	0.0295161
ENSMUSG00000018500	Adora2b	protein_coding	adenosine A2b receptor [Source:MGI Symbol;Acc:MGI:99403]	1.90373	28.6989	0	1.56686	15.3842	3.94338	0.0297121
ENSMUSG00000034854	Mfsd12	protein_coding	major facilitator superfamily domain containing 12 [Source:MGI Symbol;Acc:MGI:3604804]	1.90373	28.6989	0	1.56686	15.3843	3.94338	0.0297698
ENSMUSG00000043157	Arl11	protein_coding	ADP-ribosylation factor-like 11 [Source:MGI Symbol;Acc:MGI:2444054]	1.90373	28.6989	0	1.56686	15.3843	3.94338	0.0297807
ENSMUSG00000003438	Timm50	protein_coding	translocase of inner mitochondrial membrane 50 [Source:MGI Symbol;Acc:MGI:1913775]	5.7112	27.636	2.42166	0	14.6023	3.86812	0.0299423
ENSMUSG00000029038	Ssu72	protein_coding	Ssu72 RNA polymerase II CTD phosphatase homolog (yeast) [Source:MGI Symbol;Acc:MGI:1916241]	3.80747	24.4472	0	1.56686	14.1592	3.82367	0.0300456
ENSMUSG00000027276	Jag1	protein_coding	jagged 1 [Source:MGI Symbol;Acc:MGI:1095416]	13.3261	37.2022	0	3.13371	13.6296	3.76868	0.030152
ENSMUSG00000030259	Rassf8	protein_coding	Ras association (RalGDS/AF-6) domain family (N-terminal) member 8 [Source:MGI Symbol;Acc:MGI:1918573]	5.7112	0.531461	7.26498	72.0753	-14.0901	-3.81661	0.0301628
ENSMUSG00000074075	Gm10621	protein_coding	predicted gene 10621 [Source:MGI Symbol;Acc:MGI:3642291]	19.0373	9.56629	0	1.56686	13.5483	3.76004	0.0303481
ENSMUSG00000038299	Wdr36	protein_coding	WD repeat domain 36 [Source:MGI Symbol;Acc:MGI:1917819]	3.80747	31.3562	2.42166	0	15.3717	3.9422	0.0303913
ENSMUSG00000021715	Cwc27	protein_coding	CWC27 spliceosome-associated protein homolog (S. cerevisiae) [Source:MGI Symbol;Acc:MGI:1914535]	5.7112	69.6213	2.42166	1.56686	18.2374	4.18883	0.0305888
ENSMUSG00000041567	Serpina12	protein_coding	serine (or cysteine) peptidase inhibitor, clade A (alpha-1 antiproteinase, antitrypsin), member 12 [Source:MGI Symbol;Acc:MGI:1915304]	0	0	4.84332	4.70057	-33.9808	-5.08665	0.0306026
ENSMUSG00000046440	Gm5564	processed_pseudogene	predicted gene 5564 [Source:MGI Symbol;Acc:MGI:3645018]	0	0	4.84332	4.70057	-33.9808	-5.08665	0.0306159
ENSMUSG00000049719	Prss46	protein_coding	protease, serine, 46 [Source:MGI Symbol;Acc:MGI:1921556]	0	0	4.84332	4.70057	-33.9808	-5.08665	0.0306293
ENSMUSG00000039717	Ralyl	protein_coding	RALY RNA binding protein-like [Source:MGI Symbol;Acc:MGI:1924147]	0	0	4.84332	4.70057	-33.9808	-5.08665	0.0306342
ENSMUSG00000053277	Gm14496	protein_coding	predicted gene 14496 [Source:MGI Symbol;Acc:MGI:3769929]	0	0	4.84332	4.70057	-33.9808	-5.08665	0.0306425
ENSMUSG00000058542	Gm15590	pseudogene	predicted gene 15590 [Source:MGI Symbol;Acc:MGI:3831433]	0	0	4.84332	4.70057	-33.9808	-5.08665	0.0306558
ENSMUSG00000037962	Fam101a	protein_coding	family with sequence similarity 101, member A [Source:MGI Symbol;Acc:MGI:1920371]	0	0	4.84332	4.70057	-33.9808	-5.08665	0.0306657
ENSMUSG00000064125	BC068157	protein_coding	cDNA sequence BC068157 [Source:MGI Symbol;Acc:MGI:3605626]	0	0	4.84332	4.70057	-33.9808	-5.08665	0.0306691
ENSMUSG00000074796	Slc4a11	protein_coding	solute carrier family 4, sodium bicarbonate transporter-like, member 11 [Source:MGI Symbol;Acc:MGI:2138987]	0	0	4.84332	4.70057	-33.9808	-5.08665	0.0306823
ENSMUSG00000079410	Gm2897	protein_coding	predicted gene 2897 [Source:MGI Symbol;Acc:MGI:3781075]	0	0	4.84332	4.70057	-33.9808	-5.08665	0.0306955
ENSMUSG00000037461	Ints7	protein_coding	integrator complex subunit 7 [Source:MGI Symbol;Acc:MGI:1924315]	0	0	4.84332	4.70057	-33.9808	-5.08665	0.0306973
ENSMUSG00000091076	Vmn2r115	protein_coding	vomeronasal 2, receptor 115 [Source:MGI Symbol;Acc:MGI:3647235]	0	0	4.84332	4.70057	-33.9808	-5.08665	0.030705
ENSMUSG00000081752	Gm14680	pseudogene	predicted gene 14680 [Source:MGI Symbol;Acc:MGI:3705601]	0	0	4.84332	4.70057	-33.9808	-5.08665	0.0307087
ENSMUSG00000082803	Gm14423	pseudogene	predicted gene 14423 [Source:MGI Symbol;Acc:MGI:3652023]	0	0	4.84332	4.70057	-33.9808	-5.08665	0.0307219
ENSMUSG00000034022	Cpsf1	protein_coding	cleavage and polyadenylation specific factor 1 [Source:MGI Symbol;Acc:MGI:2679722]	0	0	4.84332	4.70057	-33.9808	-5.08665	0.0307291
ENSMUSG00000063410	Stk24	protein_coding	serine/threonine kinase 24 [Source:MGI Symbol;Acc:MGI:2385007]	0	49.9573	2.42166	0	21.2724	4.41091	0.03075
ENSMUSG00000032769	Trpa1	protein_coding	transient receptor potential cation channel, subfamily A, member 1 [Source:MGI Symbol;Acc:MGI:3522699]	0	0	4.84332	4.70057	-33.9809	-5.08665	0.030761
ENSMUSG00000021951	N6amt2	protein_coding	N-6 adenine-specific DNA methyltransferase 2 (putative) [Source:MGI Symbol;Acc:MGI:1915293]	5.7112	26.573	2.42166	0	14.1642	3.82418	0.0307739
ENSMUSG00000045573	Penk	protein_coding	preproenkephalin [Source:MGI Symbol;Acc:MGI:104629]	1.90373	27.636	0	1.56686	14.8689	3.89423	0.0307799
ENSMUSG00000027344	Fsip1	protein_coding	fibrous sheath-interacting protein 1 [Source:MGI Symbol;Acc:MGI:1918563]	0	0	4.84332	4.70057	-33.9809	-5.08665	0.0307929
ENSMUSG00000023984	Gm20517	protein_coding	predicted gene 20517 [Source:MGI Symbol;Acc:MGI:5141982]	0	0	4.84332	4.70057	-33.9809	-5.08665	0.0308249
ENSMUSG00000021760	Gpx8	protein_coding	glutathione peroxidase 8 (putative) [Source:MGI Symbol;Acc:MGI:1916840]	0	0	4.84332	4.70057	-33.9809	-5.08665	0.0308569
ENSMUSG00000007030	Vwa7	protein_coding	von Willebrand factor A domain containing 7 [Source:MGI Symbol;Acc:MGI:1306798]	0	0	4.84332	4.70057	-33.9809	-5.08665	0.030889
ENSMUSG00000078525	Gm5776	pseudogene	predicted gene 5776 [Source:MGI Symbol;Acc:MGI:3647650]	1.90373	36.1393	2.42166	0	16.5445	4.04828	0.0310204
ENSMUSG00000044583	Tlr7	protein_coding	toll-like receptor 7 [Source:MGI Symbol;Acc:MGI:2176882]	3.80747	141.9	2.42166	3.13371	24.9231	4.63941	0.03104
ENSMUSG00000033777	Tlr13	protein_coding	toll-like receptor 13 [Source:MGI Symbol;Acc:MGI:3045213]	9.51867	20.727	2.42166	0	13.2026	3.72275	0.0310931
ENSMUSG00000034563	Ccpg1	protein_coding	cell cycle progression 1 [Source:MGI Symbol;Acc:MGI:1196419]	3.80747	1.59438	60.5415	1.56686	-11.6656	-3.54419	0.0311154
ENSMUSG00000022307	Oxr1	protein_coding	oxidation resistance 1 [Source:MGI Symbol;Acc:MGI:2179326]	5.7112	2.12584	21.7949	78.3428	-13.1613	-3.71823	0.0312585
ENSMUSG00000021087	Rtn1	protein_coding	reticulon 1 [Source:MGI Symbol;Acc:MGI:1933947]	1.90373	1.06292	2.42166	31.3371	-11.4853	-3.52172	0.031286
ENSMUSG00000021932	Rnaseh2b	protein_coding	ribonuclease H2, subunit B [Source:MGI Symbol;Acc:MGI:1914403]	24.7485	18.0697	0	3.13371	11.2738	3.49491	0.0313049
ENSMUSG00000041997	Tlk1	protein_coding	tousled-like kinase 1 [Source:MGI Symbol;Acc:MGI:2441683]	9.51867	42.5169	0	3.13371	14.1046	3.8181	0.0313249
ENSMUSG00000092836		misc_RNA	Metazoan signal recognition particle RNA [Source:RFAM;Acc:RF00017]	7.61494	5.31461	0	0	45.0553	5.49363	0.0313398
ENSMUSG00000000730	Dnmt3l	protein_coding	DNA (cytosine-5-)-methyltransferase 3-like [Source:MGI Symbol;Acc:MGI:1859287]	0	0	7.26498	3.13371	-36.379	-5.18503	0.0314172
ENSMUSG00000021620	Acot12	protein_coding	acyl-CoA thioesterase 12 [Source:MGI Symbol;Acc:MGI:1921406]	0	0	7.26498	3.13371	-36.3791	-5.18504	0.0314265
ENSMUSG00000025854	Fam20c	protein_coding	family with sequence similarity 20, member C [Source:MGI Symbol;Acc:MGI:2136853]	0	0	7.26498	3.13371	-36.3792	-5.18504	0.0314358
ENSMUSG00000038760	Trhr	protein_coding	thyrotropin releasing hormone receptor [Source:MGI Symbol;Acc:MGI:98824]	0	0	7.26498	3.13371	-36.3793	-5.18505	0.0314451
ENSMUSG00000069045	Ddx3y	protein_coding	DEAD (Asp-Glu-Ala-Asp) box polypeptide 3, Y-linked [Source:MGI Symbol;Acc:MGI:1349406]	5.7112	66.964	2.42166	1.56686	17.6077	4.13814	0.0314505
ENSMUSG00000042816	Gpr151	protein_coding	G protein-coupled receptor 151 [Source:MGI Symbol;Acc:MGI:2441887]	0	0	7.26498	3.13371	-36.3794	-5.18505	0.0314544
ENSMUSG00000045655	AU021034	protein_coding	expressed sequence AU021034 [Source:MGI Symbol;Acc:MGI:2145738]	0	0	7.26498	3.13371	-36.3795	-5.18505	0.0314637
ENSMUSG00000046723	Adam24	protein_coding	a disintegrin and metallopeptidase domain 24 (testase 1) [Source:MGI Symbol;Acc:MGI:105984]	0	0	7.26498	3.13371	-36.3796	-5.18506	0.0314729
ENSMUSG00000086429	Gt(ROSA)26Sor	non_coding	gene trap ROSA 26, Philippe Soriano [Source:MGI Symbol;Acc:MGI:104735]	5.7112	6.37753	0	0	43.009	5.42657	0.0314768
ENSMUSG00000062040	Zfp27	protein_coding	zinc finger protein 27 [Source:MGI Symbol;Acc:MGI:99174]	0	0	7.26498	3.13371	-36.3797	-5.18506	0.0314822
ENSMUSG00000006542	Prkag3	protein_coding	protein kinase, AMP-activated, gamma 3 non-catatlytic subunit [Source:MGI Symbol;Acc:MGI:1891343]	3.80747	0	2.42166	39.1714	-13.5705	-3.7624	0.0314851
ENSMUSG00000062873	Olfr1355	protein_coding	olfactory receptor 1355 [Source:MGI Symbol;Acc:MGI:3031189]	0	0	7.26498	3.13371	-36.3798	-5.18506	0.0314915
ENSMUSG00000071185	Olfr1357	protein_coding	olfactory receptor 1357 [Source:MGI Symbol;Acc:MGI:3031191]	0	0	7.26498	3.13371	-36.3799	-5.18507	0.0315007
ENSMUSG00000097093		lincRNA		5.7112	6.37753	0	0	43.0088	5.42656	0.0315037
ENSMUSG00000075074	Olfr1254	protein_coding	olfactory receptor 1254 [Source:MGI Symbol;Acc:MGI:3031088]	0	0	7.26498	3.13371	-36.38	-5.18507	0.0315099
ENSMUSG00000085455	1810059H22Rik	antisense	RIKEN cDNA 1810059H22 gene [Source:MGI Symbol;Acc:MGI:1917070]	0	0	7.26498	3.13371	-36.3801	-5.18508	0.0315192
ENSMUSG00000097060		lincRNA		0	113.201	2.42166	1.56686	27.168	4.76383	0.0315248
ENSMUSG00000091381	Vmn2r83	protein_coding	vomeronasal 2, receptor 83 [Source:MGI Symbol;Acc:MGI:3644559]	0	0	7.26498	3.13371	-36.3802	-5.18508	0.0315284
ENSMUSG00000037738	Nek5	protein_coding	NIMA (never in mitosis gene a)-related expressed kinase 5 [Source:MGI Symbol;Acc:MGI:2142824]	5.7112	0	2.42166	98.7119	-19.742	-4.3032	0.0317577
ENSMUSG00000038569	Rad9b	protein_coding	RAD9 homolog B (S. cerevisiae) [Source:MGI Symbol;Acc:MGI:2385231]	3.80747	0	0	48.5725	-15.4393	-3.94854	0.0318124
ENSMUSG00000055240	Zfp101	protein_coding	zinc finger protein 101 [Source:MGI Symbol;Acc:MGI:107547]	7.61494	0.531461	4.84332	206.825	-27.2225	-4.76673	0.0318331
ENSMUSG00000074182	Znhit6	protein_coding	zinc finger, HIT type 6 [Source:MGI Symbol;Acc:MGI:1916996]	5.7112	20.727	0	1.56686	13.1744	3.71967	0.0319156
ENSMUSG00000021997	Lrrc63	protein_coding	leucine rich repeat containing 63 [Source:MGI Symbol;Acc:MGI:1918109]	0	0.531461	9.68663	9.40113	-18.9387	-4.24327	0.0320545
ENSMUSG00000016481	Cr1l	protein_coding	complement component (3b/4b) receptor 1-like [Source:MGI Symbol;Acc:MGI:88513]	133.261	48.3629	2.42166	6.26742	19.781	4.30604	0.0320583
ENSMUSG00000043286	Pnpla1	protein_coding	patatin-like phospholipase domain containing 1 [Source:MGI Symbol;Acc:MGI:3617850]	3.80747	0	38.7465	4.70057	-13.7149	-3.77767	0.032067
ENSMUSG00000038323	1700066M21Rik	protein_coding	RIKEN cDNA 1700066M21 gene [Source:MGI Symbol;Acc:MGI:1920717]	9.51867	20.1955	2.42166	0	12.9718	3.69731	0.0320888
ENSMUSG00000030245	Golt1b	protein_coding	golgi transport 1 homolog B (S. cerevisiae) [Source:MGI Symbol;Acc:MGI:1914214]	0	0.531461	4.84332	14.1017	-19.1147	-4.25661	0.0321361
ENSMUSG00000031304	Il2rg	protein_coding	interleukin 2 receptor, gamma chain [Source:MGI Symbol;Acc:MGI:96551]	1.90373	35.0764	2.42166	0	16.1046	4.0094	0.0321534
ENSMUSG00000026480	Ncf2	protein_coding	neutrophil cytosolic factor 2 [Source:MGI Symbol;Acc:MGI:97284]	0	111.075	2.42166	1.56686	26.6638	4.73681	0.0321544
ENSMUSG00000005251	Ripk4	protein_coding	receptor-interacting serine-threonine kinase 4 [Source:MGI Symbol;Acc:MGI:1919638]	7.61494	6.90899	142.878	209.959	-23.9053	-4.57926	0.0321743
ENSMUSG00000032437	Stt3b	protein_coding	STT3, subunit of the oligosaccharyltransferase complex, homolog B (S. cerevisiae) [Source:MGI Symbol;Acc:MGI:1915542]	0	47.8315	2.42166	0	20.4049	4.35084	0.0321824
ENSMUSG00000047030	Spata2	protein_coding	spermatogenesis associated 2 [Source:MGI Symbol;Acc:MGI:2146885]	5.7112	0	9.68663	53.2731	-12.9305	-3.6927	0.0322315
ENSMUSG00000031848	Lsm4	protein_coding	LSM4 homolog, U6 small nuclear RNA associated (S. cerevisiae) [Source:MGI Symbol;Acc:MGI:1354692]	1.90373	68.5584	0	3.13371	19.2399	4.26603	0.0322565
ENSMUSG00000021615	Xrcc4	protein_coding	X-ray repair complementing defective repair in Chinese hamster cells 4 [Source:MGI Symbol;Acc:MGI:1333799]	0	4.78315	7.26498	57.9736	-11.2731	-3.49481	0.032292
ENSMUSG00000039740	Alg2	protein_coding	asparagine-linked glycosylation 2 (alpha-1,3-mannosyltransferase) [Source:MGI Symbol;Acc:MGI:1914731]	5.7112	4.25169	113.818	36.0377	-14.8075	-3.88825	0.0327512
ENSMUSG00000042249	Adrbk2	protein_coding	adrenergic receptor kinase, beta 2 [Source:MGI Symbol;Acc:MGI:87941]	5.7112	48.8944	0	3.13371	14.8659	3.89393	0.032923
ENSMUSG00000025223	Ldb1	protein_coding	LIM domain binding 1 [Source:MGI Symbol;Acc:MGI:894762]	3.80747	69.0899	2.42166	1.56686	17.664	4.14274	0.0330896
ENSMUSG00000026374	Tsn	protein_coding	translin [Source:MGI Symbol;Acc:MGI:109263]	7.61494	53.6775	2.42166	1.56686	14.9072	3.89794	0.0331147
ENSMUSG00000070504	Fcrl6	protein_coding	Fc receptor-like 6 [Source:MGI Symbol;Acc:MGI:3618339]	0	2.12584	12.1083	18.8023	-10.4678	-3.38788	0.0331507
ENSMUSG00000020473	Aebp1	protein_coding	AE binding protein 1 [Source:MGI Symbol;Acc:MGI:1197012]	1.90373	9.03483	0	0	41.0973	5.36097	0.0332115
ENSMUSG00000035051	Dhx57	protein_coding	DEAH (Asp-Glu-Ala-Asp/His) box polypeptide 57 [Source:MGI Symbol;Acc:MGI:2147067]	3.80747	28.6989	2.42166	0	14.2702	3.83494	0.033283
ENSMUSG00000033368	Trim69	protein_coding	tripartite motif-containing 69 [Source:MGI Symbol;Acc:MGI:1918178]	0	45.7056	2.42166	0	19.5457	4.28878	0.0333474
ENSMUSG00000019988	Nedd1	protein_coding	neural precursor cell expressed, developmentally down-regulated gene 1 [Source:MGI Symbol;Acc:MGI:97293]	9.51867	45.7056	2.42166	1.56686	13.4578	3.75037	0.0335184
ENSMUSG00000021738	Atxn7	protein_coding	ataxin 7 [Source:MGI Symbol;Acc:MGI:2179277]	22.8448	62.1809	0	4.70057	15.9706	3.99735	0.0335579
ENSMUSG00000028284	Map3k7	protein_coding	mitogen-activated protein kinase kinase kinase 7 [Source:MGI Symbol;Acc:MGI:1346877]	1.90373	62.7124	0	3.13371	17.6485	4.14147	0.0336598
ENSMUSG00000022901	Cd86	protein_coding	CD86 antigen [Source:MGI Symbol;Acc:MGI:101773]	196.085	216.836	2.42166	12.5348	26.6122	4.73402	0.0336989
ENSMUSG00000037600	1810019J16Rik	protein_coding	RIKEN cDNA 1810019J16 gene [Source:MGI Symbol;Acc:MGI:1916323]	1.90373	26.0416	0	1.56686	14.0959	3.8172	0.0337295
ENSMUSG00000032370	Lactb	protein_coding	lactamase, beta [Source:MGI Symbol;Acc:MGI:1933395]	1.90373	4.78315	0	173.921	-24.0905	-4.59039	0.0337669
ENSMUSG00000090733	Rps27	protein_coding	ribosomal protein S27 [Source:MGI Symbol;Acc:MGI:1888676]	5.7112	0	4.84332	67.3748	-14.5394	-3.8619	0.0339415
ENSMUSG00000051844	B230319C09Rik	lincRNA	RIKEN cDNA B230319C09 gene [Source:MGI Symbol;Acc:MGI:2444713]	1.90373	0.531461	7.26498	20.3691	-12.2845	-3.61876	0.0339748
ENSMUSG00000022707	Gbe1	protein_coding	glucan (1,4-alpha-), branching enzyme 1 [Source:MGI Symbol;Acc:MGI:1921435]	3.80747	27.636	2.42166	0	13.8389	3.79066	0.0339993
ENSMUSG00000050549	5730508B09Rik	protein_coding	RIKEN cDNA 5730508B09 gene [Source:MGI Symbol;Acc:MGI:1917867]	3.80747	22.3213	0	1.56686	13.1222	3.71394	0.0341644
ENSMUSG00000038844	Kif16b	protein_coding	kinesin family member 16B [Source:MGI Symbol;Acc:MGI:1098240]	3.80747	63.2438	2.42166	1.56686	16.286	4.02556	0.0341822
ENSMUSG00000022515	Anks3	protein_coding	ankyrin repeat and sterile alpha motif domain containing 3 [Source:MGI Symbol;Acc:MGI:1919865]	1.90373	1.06292	0	36.0377	-12.2069	-3.60963	0.0341836
ENSMUSG00000031508	Ankrd10	protein_coding	ankyrin repeat domain 10 [Source:MGI Symbol;Acc:MGI:1921840]	1.90373	3.72022	55.6981	4.70057	-9.61281	-3.26496	0.0342864
ENSMUSG00000028163	Nfkb1	protein_coding	nuclear factor of kappa light polypeptide gene enhancer in B cells 1, p105 [Source:MGI Symbol;Acc:MGI:97312]	9.51867	351.827	7.26498	4.70057	29.7737	4.89597	0.0344616
ENSMUSG00000024673	Ms4a1	protein_coding	membrane-spanning 4-domains, subfamily A, member 1 [Source:MGI Symbol;Acc:MGI:88321]	1.90373	0	0	26.6365	-17.5822	-4.13604	0.034624
ENSMUSG00000071102	Gm10313	processed_pseudogene	predicted pseudogene 10313 [Source:MGI Symbol;Acc:MGI:3642852]	1.90373	0	0	26.6365	-17.5803	-4.13589	0.0346621
ENSMUSG00000079800		protein_coding	Putative uncharacterized protein [Source:UniProtKB/TrEMBL;Acc:Q3TR44]	7.61494	0	167.094	1.56686	-23.5802	-4.5595	0.0347389
ENSMUSG00000052485	Tmem171	protein_coding	transmembrane protein 171 [Source:MGI Symbol;Acc:MGI:2685751]	5.7112	23.9157	2.42166	0	13.0418	3.70507	0.0347714
ENSMUSG00000066979	Bub3	protein_coding	budding uninhibited by benzimidazoles 3 homolog (S. cerevisiae) [Source:MGI Symbol;Acc:MGI:1343463]	5.7112	23.9157	2.42166	0	13.0414	3.70502	0.0348
ENSMUSG00000033228	Scaf11	protein_coding	SR-related CTD-associated factor 11 [Source:MGI Symbol;Acc:MGI:1919443]	55.2083	203.018	0	9.40113	25.712	4.68437	0.0350709
ENSMUSG00000035914	Cd276	protein_coding	CD276 antigen [Source:MGI Symbol;Acc:MGI:2183926]	1.90373	1.59438	31.4816	6.26742	-10.0863	-3.33433	0.0350793
ENSMUSG00000034127	Tspan8	protein_coding	tetraspanin 8 [Source:MGI Symbol;Acc:MGI:2384918]	0	5.84607	133.191	0	-19.623	-4.29447	0.0352366
ENSMUSG00000044080	S100a1	protein_coding	S100 calcium binding protein A1 [Source:MGI Symbol;Acc:MGI:1338917]	0	79.7191	0	3.13371	21.8232	4.44779	0.035535
ENSMUSG00000021302	Ggps1	protein_coding	geranylgeranyl diphosphate synthase 1 [Source:MGI Symbol;Acc:MGI:1341724]	3.80747	0.531461	4.84332	34.4708	-10.4951	-3.39165	0.0355434
ENSMUSG00000036309	Skp1a	protein_coding	S-phase kinase-associated protein 1A [Source:MGI Symbol;Acc:MGI:103575]	1.90373	1.59438	0	40.7382	-11.2566	-3.4927	0.0356311
ENSMUSG00000026709	Dars2	protein_coding	aspartyl-tRNA synthetase 2 (mitochondrial) [Source:MGI Symbol;Acc:MGI:2442510]	7.61494	1.06292	7.26498	158.252	-19.9006	-4.31474	0.035731
ENSMUSG00000000811	Txnrd3	protein_coding	thioredoxin reductase 3 [Source:MGI Symbol;Acc:MGI:2386711]	5.7112	19.1326	0	1.56686	12.3899	3.63109	0.0359192
ENSMUSG00000030101	Sumf1	protein_coding	sulfatase modifying factor 1 [Source:MGI Symbol;Acc:MGI:1889844]	3.80747	58.9921	2.42166	1.56686	15.2799	3.93356	0.0359462
ENSMUSG00000023892	Zfp51	protein_coding	zinc finger protein 51 [Source:MGI Symbol;Acc:MGI:99198]	5.7112	19.1326	0	1.56686	12.3899	3.63109	0.0359617
ENSMUSG00000050854	Tmem125	protein_coding	transmembrane protein 125 [Source:MGI Symbol;Acc:MGI:1923409]	3.80747	0	36.3249	4.70057	-12.94	-3.69376	0.0360775
ENSMUSG00000031093	Dock11	protein_coding	dedicator of cytokinesis 11 [Source:MGI Symbol;Acc:MGI:1923224]	39.9784	51.5517	4.84332	1.56686	14.2537	3.83327	0.0360949
ENSMUSG00000053799	Exoc6	protein_coding	exocyst complex component 6 [Source:MGI Symbol;Acc:MGI:1351611]	1.90373	8.50337	0	0	39.1586	5.29126	0.0361435
ENSMUSG00000030034	Ino80b	protein_coding	INO80 complex subunit B [Source:MGI Symbol;Acc:MGI:1917270]	1.90373	8.50337	0	0	39.1578	5.29123	0.0361627
ENSMUSG00000036529	Sbf1	protein_coding	SET binding factor 1 [Source:MGI Symbol;Acc:MGI:1925230]	7.61494	17.0067	0	1.56686	12.1702	3.60528	0.0361967
ENSMUSG00000021375	Kif13a	protein_coding	kinesin family member 13A [Source:MGI Symbol;Acc:MGI:1098264]	11.4224	68.027	4.84332	0	17.0826	4.09445	0.0362333
ENSMUSG00000024430	Cabyr	protein_coding	calcium-binding tyrosine-(Y)-phosphorylation regulated (fibrousheathin 2) [Source:MGI Symbol;Acc:MGI:1918382]	3.80747	6.90899	0	0	39.089	5.28869	0.0362783
ENSMUSG00000026622	Nek2	protein_coding	NIMA (never in mitosis gene a)-related expressed kinase 2 [Source:MGI Symbol;Acc:MGI:109359]	3.80747	0	50.8548	0	-15.5346	-3.95741	0.0362848
ENSMUSG00000032502	Stac	protein_coding	src homology three (SH3) and cysteine rich domain [Source:MGI Symbol;Acc:MGI:1201400]	3.80747	6.90899	0	0	39.0885	5.28867	0.0363065
ENSMUSG00000036502	Fam70a	protein_coding	family with sequence similarity 70, member A [Source:MGI Symbol;Acc:MGI:3045722]	3.80747	6.90899	0	0	39.0882	5.28866	0.0363189
ENSMUSG00000033065	Pfkm	protein_coding	phosphofructokinase, muscle [Source:MGI Symbol;Acc:MGI:97548]	3.80747	6.90899	0	0	39.0882	5.28866	0.0363196
ENSMUSG00000051768	Xrcc1	protein_coding	X-ray repair complementing defective repair in Chinese hamster cells 1 [Source:MGI Symbol;Acc:MGI:99137]	3.80747	6.90899	0	0	39.0881	5.28866	0.0363238
ENSMUSG00000066975	Cryba4	protein_coding	crystallin, beta A4 [Source:MGI Symbol;Acc:MGI:102716]	3.80747	6.90899	0	0	39.0879	5.28865	0.0363329
ENSMUSG00000064215	Ifi27l1	protein_coding	interferon, alpha-inducible protein 27 like 1 [Source:MGI Symbol;Acc:MGI:1277180]	1.90373	116.921	0	4.70057	22.5569	4.4955	0.0364075
ENSMUSG00000058558	Rpl5	protein_coding	ribosomal protein L5 [Source:MGI Symbol;Acc:MGI:102854]	9.51867	41.4539	2.42166	1.56686	12.4424	3.63719	0.0364402
ENSMUSG00000020386	Sar1b	protein_coding	SAR1 gene homolog B (S. cerevisiae) [Source:MGI Symbol;Acc:MGI:1913647]	1.90373	56.8663	0	3.13371	16.0664	4.00597	0.0365382
ENSMUSG00000030474	Siglece	protein_coding	sialic acid binding Ig-like lectin E [Source:MGI Symbol;Acc:MGI:1932475]	7.61494	4.78315	0	0	43.0843	5.42909	0.0365417
ENSMUSG00000017264	Exosc10	protein_coding	exosome component 10 [Source:MGI Symbol;Acc:MGI:1355322]	5.7112	1.59438	21.7949	40.7382	-9.14431	-3.19287	0.0365688
ENSMUSG00000063757	4632433K11Rik	protein_coding	RIKEN cDNA 4632433K11 gene [Source:MGI Symbol;Acc:MGI:1924293]	1.90373	0	2.42166	21.936	-16.2002	-4.01794	0.0367498
ENSMUSG00000097320		protein_coding	Putative uncharacterized protein [Source:UniProtKB/TrEMBL;Acc:Q8C7L5]	5.7112	5.84607	0	0	41.0064	5.35778	0.0367834
ENSMUSG00000050945	Zfp438	protein_coding	zinc finger protein 438 [Source:MGI Symbol;Acc:MGI:2444919]	5.7112	5.84607	0	0	41.0064	5.35778	0.0368154
ENSMUSG00000055760	Gemin6	protein_coding	gem (nuclear organelle) associated protein 6 [Source:MGI Symbol;Acc:MGI:1914492]	0	39.8595	2.42166	0	17.1886	4.10338	0.0368674
ENSMUSG00000020392	Cdkn2aipnl	protein_coding	CDKN2A interacting protein N-terminal like [Source:MGI Symbol;Acc:MGI:1261797]	1.90373	30.2933	2.42166	0	14.1452	3.82224	0.036961
ENSMUSG00000049232	Tigd2	protein_coding	tigger transposable element derived 2 [Source:MGI Symbol;Acc:MGI:1915390]	3.80747	56.8663	2.42166	1.56686	14.7764	3.88522	0.0370162
ENSMUSG00000052557	Gan	protein_coding	giant axonal neuropathy [Source:MGI Symbol;Acc:MGI:1890619]	7.61494	1.59438	2.42166	211.525	-23.795	-4.57259	0.0370606
ENSMUSG00000035048	Anapc13	protein_coding	anaphase promoting complex subunit 13 [Source:MGI Symbol;Acc:MGI:1916260]	0	145.62	0	4.70057	27.7143	4.79256	0.0371534
ENSMUSG00000022350	E430025E21Rik	protein_coding	RIKEN cDNA E430025E21 gene [Source:MGI Symbol;Acc:MGI:2146110]	1.90373	65.3697	2.42166	1.56686	16.3365	4.03003	0.037269
ENSMUSG00000030942	Thumpd1	protein_coding	THUMP domain containing 1 [Source:MGI Symbol;Acc:MGI:2444479]	3.80747	2.6573	87.1797	0	-13.1517	-3.71718	0.0372744
ENSMUSG00000062981	Mrpl42	protein_coding	mitochondrial ribosomal protein L42 [Source:MGI Symbol;Acc:MGI:1333774]	0	39.3281	2.42166	0	16.9734	4.08521	0.0372884
ENSMUSG00000071350	Setdb2	protein_coding	SET domain, bifurcated 2 [Source:MGI Symbol;Acc:MGI:2685139]	5.7112	1.59438	2.42166	109.68	-15.8886	-3.98992	0.0373362
ENSMUSG00000018669	Cdk5rap3	protein_coding	CDK5 regulatory subunit associated protein 3 [Source:MGI Symbol;Acc:MGI:1933126]	3.80747	25.5101	2.42166	0	12.9468	3.69452	0.0374806
ENSMUSG00000028702	Rad54l	protein_coding	RAD54 like (S. cerevisiae) [Source:MGI Symbol;Acc:MGI:894697]	76.1494	0.531461	4.84332	0	16.1301	4.01168	0.0374899
ENSMUSG00000024349	Tmem173	protein_coding	transmembrane protein 173 [Source:MGI Symbol;Acc:MGI:1919762]	1.90373	63.7753	2.42166	1.56686	15.9616	3.99653	0.0375559
ENSMUSG00000028042	Zbtb7b	protein_coding	zinc finger and BTB domain containing 7B [Source:MGI Symbol;Acc:MGI:102755]	1.90373	3.18876	33.9032	12.5348	-8.19568	-3.03486	0.0375783
ENSMUSG00000022111	Uchl3	protein_coding	ubiquitin carboxyl-terminal esterase L3 (ubiquitin thiolesterase) [Source:MGI Symbol;Acc:MGI:1355274]	3.80747	46.7685	0	3.13371	13.811	3.78775	0.0375936
ENSMUSG00000032333	Stoml1	protein_coding	stomatin-like 1 [Source:MGI Symbol;Acc:MGI:1916356]	1.90373	6.90899	36.3249	87.7439	-12.9866	-3.69896	0.0376006
ENSMUSG00000039242	B3galnt2	protein_coding	UDP-GalNAc:betaGlcNAc beta 1,3-galactosaminyltransferase, polypeptide 2 [Source:MGI Symbol;Acc:MGI:2145517]	3.80747	55.8034	2.42166	1.56686	14.5246	3.86042	0.0376027
ENSMUSG00000073421	H2-Ab1	protein_coding	histocompatibility 2, class II antigen A, beta 1 [Source:MGI Symbol;Acc:MGI:103070]	7.61494	1661.35	9.68663	34.4708	37.3891	5.22455	0.037606
ENSMUSG00000031212	Pgr15l	protein_coding	G protein-coupled receptor 15-like [Source:MGI Symbol;Acc:MGI:2676330]	7.61494	0	99.288	4.70057	-14.9121	-3.89841	0.0377369
ENSMUSG00000017858	Ift52	protein_coding	intraflagellar transport 52 [Source:MGI Symbol;Acc:MGI:2387217]	5.7112	4.25169	38.7465	97.145	-13.4922	-3.75406	0.037832
ENSMUSG00000024610	Cd74	protein_coding	CD74 antigen (invariant polypeptide of major histocompatibility complex, class II antigen-associated) [Source:MGI Symbol;Acc:MGI:96534]	0	2095.55	2.42166	37.6045	51.6207	5.68988	0.0378412
ENSMUSG00000097237		lincRNA		0	0.531461	16.9516	3.13371	-19.6737	-4.2982	0.0379741
ENSMUSG00000024583	Txnl1	protein_coding	thioredoxin-like 1 [Source:MGI Symbol;Acc:MGI:1860078]	3.80747	96.1944	0	4.70057	18.9564	4.24461	0.0379895
ENSMUSG00000025239	Limd1	protein_coding	LIM domains containing 1 [Source:MGI Symbol;Acc:MGI:1352502]	22.8448	130.739	4.84332	3.13371	18.9055	4.24073	0.0380465
ENSMUSG00000097433		lincRNA		0	0	2.42166	6.26742	-31.637	-4.98354	0.0382616
ENSMUSG00000087225	Gm14014	lincRNA	predicted gene 14014 [Source:MGI Symbol;Acc:MGI:3649268]	0	0	2.42166	6.26742	-31.6368	-4.98353	0.0382863
ENSMUSG00000081668	Gm7869	pseudogene	predicted gene 7869 [Source:MGI Symbol;Acc:MGI:3644630]	0	0	2.42166	6.26742	-31.6366	-4.98352	0.038311
ENSMUSG00000078713	Tomm5	protein_coding	translocase of outer mitochondrial membrane 5 homolog (yeast) [Source:MGI Symbol;Acc:MGI:1915762]	3.80747	1.06292	2.42166	42.3051	-10.0088	-3.3232	0.0383278
ENSMUSG00000081321	Gm15304	pseudogene	predicted gene 15304 [Source:MGI Symbol;Acc:MGI:3705536]	0	0	2.42166	6.26742	-31.6364	-4.98351	0.0383358
ENSMUSG00000078906	Gm14444	protein_coding	predicted gene 14444 [Source:MGI Symbol;Acc:MGI:3652325]	0	0	2.42166	6.26742	-31.6361	-4.9835	0.03837
ENSMUSG00000067545	Olfr1419	protein_coding	olfactory receptor 1419 [Source:MGI Symbol;Acc:MGI:3031253]	0	0	2.42166	6.26742	-31.6358	-4.98349	0.0384043
ENSMUSG00000019814	Ltv1	protein_coding	LTV1 homolog (S. cerevisiae) [Source:MGI Symbol;Acc:MGI:2447810]	3.80747	24.9787	2.42166	0	12.7237	3.66945	0.0384292
ENSMUSG00000059334	Zfp36l3	protein_coding	zinc finger protein 36, C3H type-like 3 [Source:MGI Symbol;Acc:MGI:3525151]	0	0	2.42166	6.26742	-31.6355	-4.98347	0.0384386
ENSMUSG00000059206	Vmn1r71	protein_coding	vomeronasal 1 receptor 71 [Source:MGI Symbol;Acc:MGI:2182255]	0	0	2.42166	6.26742	-31.635	-4.98345	0.0384939
ENSMUSG00000042251	Pm20d1	protein_coding	peptidase M20 domain containing 1 [Source:MGI Symbol;Acc:MGI:2442939]	0	0	2.42166	6.26742	-31.6345	-4.98343	0.0385493
ENSMUSG00000030532	Hddc3	protein_coding	HD domain containing 3 [Source:MGI Symbol;Acc:MGI:1915945]	0	0	2.42166	6.26742	-31.634	-4.98341	0.0386048
ENSMUSG00000024754	Tmem2	protein_coding	transmembrane protein 2 [Source:MGI Symbol;Acc:MGI:1890373]	0	0	2.42166	6.26742	-31.6335	-4.98338	0.0386604
ENSMUSG00000023066	Rttn	protein_coding	rotatin [Source:MGI Symbol;Acc:MGI:2179288]	0	0	2.42166	6.26742	-31.6331	-4.98336	0.0387161
ENSMUSG00000026159	Agfg1	protein_coding	ArfGAP with FG repeats 1 [Source:MGI Symbol;Acc:MGI:1333754]	3.80747	164.753	0	6.26742	24.5896	4.61998	0.0387519
ENSMUSG00000019880	Rspo3	protein_coding	R-spondin 3 homolog (Xenopus laevis) [Source:MGI Symbol;Acc:MGI:1920030]	0	0	2.42166	6.26742	-31.6325	-4.98334	0.0387754
ENSMUSG00000006526	Tmem110	protein_coding	transmembrane protein 110 [Source:MGI Symbol;Acc:MGI:1921500]	0	0	2.42166	6.26742	-31.632	-4.98331	0.0388348
ENSMUSG00000004789	Dlst	protein_coding	dihydrolipoamide S-succinyltransferase (E2 component of 2-oxo-glutarate complex) [Source:MGI Symbol;Acc:MGI:1926170]	1.90373	95.6629	4.84332	0	20.7652	4.3761	0.0388465
ENSMUSG00000022247	Brix1	protein_coding	BRX1, biogenesis of ribosomes, homolog (S. cerevisiae) [Source:MGI Symbol;Acc:MGI:1915082]	3.80747	44.6427	0	3.13371	13.2369	3.7265	0.0391042
ENSMUSG00000039887	Alg14	protein_coding	asparagine-linked glycosylation 14 [Source:MGI Symbol;Acc:MGI:1914039]	0	6.37753	138.035	0	-18.8474	-4.23629	0.0391113
ENSMUSG00000029816	Gpnmb	protein_coding	glycoprotein (transmembrane) nmb [Source:MGI Symbol;Acc:MGI:1934765]	22.8448	5.31461	0	1.56686	13.2026	3.72275	0.039198
ENSMUSG00000020775	Mrpl38	protein_coding	mitochondrial ribosomal protein L38 [Source:MGI Symbol;Acc:MGI:1926269]	24.7485	12.7551	0	3.13371	9.78619	3.29075	0.0392257
ENSMUSG00000054161	Fam83e	protein_coding	family with sequence similarity 83, member E [Source:MGI Symbol;Acc:MGI:1921063]	1.90373	0	24.2166	3.13371	-17.1751	-4.10224	0.0395106
ENSMUSG00000061477	Rps7	protein_coding	ribosomal protein S7 [Source:MGI Symbol;Acc:MGI:1333818]	0	125.956	4.84332	0	26.5088	4.7284	0.0395203
ENSMUSG00000060657	Marf1	protein_coding	meiosis arrest female 1 [Source:MGI Symbol;Acc:MGI:2444505]	5.7112	18.0697	0	1.56686	11.8659	3.56875	0.0395385
ENSMUSG00000005469	Prkaca	protein_coding	protein kinase, cAMP dependent, catalytic, alpha [Source:MGI Symbol;Acc:MGI:97592]	5.7112	18.0697	0	1.56686	11.866	3.56876	0.0395761
ENSMUSG00000035443	Thyn1	protein_coding	thymocyte nuclear protein 1 [Source:MGI Symbol;Acc:MGI:1925112]	0	36.6708	2.42166	0	15.897	3.99069	0.0396129
ENSMUSG00000038290	Smg6	protein_coding	Smg-6 homolog, nonsense mediated mRNA decay factor (C. elegans) [Source:MGI Symbol;Acc:MGI:2144117]	1.90373	3.72022	19.3733	28.2034	-7.67062	-2.93934	0.0397494
ENSMUSG00000024208	2900010M23Rik	protein_coding	RIKEN cDNA 2900010M23 gene [Source:MGI Symbol;Acc:MGI:1914517]	0	66.4326	0	3.13371	18.2025	4.18607	0.039809
ENSMUSG00000028015	Ctso	protein_coding	cathepsin O [Source:MGI Symbol;Acc:MGI:2139628]	3.80747	50.4888	2.42166	1.56686	13.2702	3.73011	0.0398171
ENSMUSG00000001942	Siae	protein_coding	sialic acid acetylesterase [Source:MGI Symbol;Acc:MGI:104803]	7.61494	4.25169	0	0	41.079	5.36033	0.0402586
ENSMUSG00000050708	Ftl1	protein_coding	ferritin light chain 1 [Source:MGI Symbol;Acc:MGI:95589]	5.7112	3170.16	36.3249	48.5725	37.268	5.21987	0.0407643
ENSMUSG00000071078	Nr2c2ap	protein_coding	nuclear receptor 2C2-associated protein [Source:MGI Symbol;Acc:MGI:1922942]	1.90373	7.97191	0	0	37.1661	5.21591	0.0407963
ENSMUSG00000074088	Snrnp40	protein_coding	small nuclear ribonucleoprotein 40 (U5) [Source:MGI Symbol;Acc:MGI:1913835]	3.80747	3.72022	4.84332	87.7439	-11.9802	-3.58258	0.0408084
ENSMUSG00000023224	Serping1	protein_coding	serine (or cysteine) peptidase inhibitor, clade G, member 1 [Source:MGI Symbol;Acc:MGI:894696]	1.90373	7.97191	0	0	37.1655	5.21589	0.0408116
ENSMUSG00000061259	Tmprss11d	protein_coding	transmembrane protease, serine 11d [Source:MGI Symbol;Acc:MGI:2385221]	3.80747	0	29.0599	7.83428	-11.7412	-3.55351	0.0410222
ENSMUSG00000091175	9130204L05Rik	protein_coding	RIKEN cDNA 9130204L05 gene [Source:MGI Symbol;Acc:MGI:2684973]	1.90373	22.3213	0	1.56686	12.2905	3.61947	0.0414651
ENSMUSG00000029171	Pgm1	protein_coding	phosphoglucomutase 1 [Source:MGI Symbol;Acc:MGI:97564]	3.80747	19.664	0	1.56686	11.8223	3.56344	0.0414855
ENSMUSG00000001774	Chordc1	protein_coding	cysteine and histidine-rich domain (CHORD)-containing, zinc-binding protein 1 [Source:MGI Symbol;Acc:MGI:1914167]	1.90373	27.1045	2.42166	0	12.8313	3.6816	0.0415471
ENSMUSG00000024561	Mbd1	protein_coding	methyl-CpG binding domain protein 1 [Source:MGI Symbol;Acc:MGI:1333811]	1.90373	0.531461	26.6382	3.13371	-12.6457	-3.66057	0.041571
ENSMUSG00000097912		lincRNA		3.80747	0.531461	2.42166	36.0377	-10.2173	-3.35295	0.0416583
ENSMUSG00000060586	H2-Eb1	protein_coding	histocompatibility 2, class II antigen E beta [Source:MGI Symbol;Acc:MGI:95901]	0	1342.47	0	26.6365	49.3006	5.62353	0.0417524
ENSMUSG00000031490	Eif4ebp1	protein_coding	eukaryotic translation initiation factor 4E binding protein 1 [Source:MGI Symbol;Acc:MGI:103267]	1.90373	47.3	0	3.13371	13.4779	3.75253	0.0418781
ENSMUSG00000084957	Bbip1	protein_coding	BBSome interacting protein 1 [Source:MGI Symbol;Acc:MGI:1913610]	3.80747	139.243	0	6.26742	20.8531	4.38219	0.0418991
ENSMUSG00000034390	Cmip	protein_coding	c-Maf inducing protein [Source:MGI Symbol;Acc:MGI:1921690]	5.7112	209.395	4.84332	4.70057	21.9971	4.45924	0.041927
ENSMUSG00000015542	Nat9	protein_coding	N-acetyltransferase 9 (GCN5-related, putative) [Source:MGI Symbol;Acc:MGI:1913426]	7.61494	37.7337	2.42166	1.56686	11.1201	3.4751	0.0419853
ENSMUSG00000025354	Dnajc14	protein_coding	DnaJ (Hsp40) homolog, subfamily C, member 14 [Source:MGI Symbol;Acc:MGI:1921580]	5.7112	35.6079	0	3.13371	11.2713	3.49458	0.0421034
ENSMUSG00000026177	Slc11a1	protein_coding	solute carrier family 11 (proton-coupled divalent metal ion transporters), member 1 [Source:MGI Symbol;Acc:MGI:1345275]	0	73.3416	2.42166	1.56686	17.7477	4.14956	0.0421536
ENSMUSG00000036022	Fam122b	protein_coding	family with sequence similarity 122, member B [Source:MGI Symbol;Acc:MGI:1926005]	3.80747	22.8528	2.42166	0	11.8316	3.56458	0.0425747
ENSMUSG00000031360	Ctps2	protein_coding	cytidine 5'-triphosphate synthase 2 [Source:MGI Symbol;Acc:MGI:1933185]	66.6307	4.78315	4.84332	1.56686	10.9713	3.45566	0.0425863
ENSMUSG00000028982	Slc25a33	protein_coding	solute carrier family 25, member 33 [Source:MGI Symbol;Acc:MGI:1917806]	0	7.44045	58.1198	26.6365	-9.80997	-3.29425	0.0427127
ENSMUSG00000032657	Fam189b	protein_coding	family with sequence similarity 189, member B [Source:MGI Symbol;Acc:MGI:1915771]	51.4008	5.31461	0	4.70057	10.2754	3.36112	0.0427331
ENSMUSG00000017754	Pltp	protein_coding	phospholipid transfer protein [Source:MGI Symbol;Acc:MGI:103151]	0	346.512	0	9.40113	34.7129	5.1174	0.0427617
ENSMUSG00000023886	Smoc2	protein_coding	SPARC related modular calcium binding 2 [Source:MGI Symbol;Acc:MGI:1929881]	5.7112	20.1955	2.42166	0	11.4543	3.51782	0.0428351
ENSMUSG00000041670	Rims1	protein_coding	regulating synaptic membrane exocytosis 1 [Source:MGI Symbol;Acc:MGI:2152971]	5.7112	0	43.5899	7.83428	-10.4748	-3.38884	0.0428703
ENSMUSG00000008090	Fgfrl1	protein_coding	fibroblast growth factor receptor-like 1 [Source:MGI Symbol;Acc:MGI:2150920]	5.7112	34.5449	0	3.13371	10.9831	3.45721	0.0428941
ENSMUSG00000054626	Xlr	protein_coding	X-linked lymphocyte-regulated complex [Source:MGI Symbol;Acc:MGI:98976]	11.4224	46.2371	4.84332	0	12.5696	3.65187	0.0431165
ENSMUSG00000036372	1810006K21Rik	protein_coding	RIKEN cDNA 1810006K21 gene [Source:MGI Symbol;Acc:MGI:1916288]	3.80747	45.7056	2.42166	1.56686	12.1371	3.60136	0.0432607
ENSMUSG00000038085	4921517L17Rik	protein_coding	RIKEN cDNA 4921517L17 gene [Source:MGI Symbol;Acc:MGI:1918123]	1.90373	0	12.1083	10.968	-14.9839	-3.90534	0.0432621
ENSMUSG00000052376	4921508M14Rik	protein_coding	RIKEN cDNA 4921508M14 gene [Source:MGI Symbol;Acc:MGI:1918094]	93.283	0	2.42166	3.13371	15.6961	3.97233	0.0433497
ENSMUSG00000038546	Ranbp9	protein_coding	RAN binding protein 9 [Source:MGI Symbol;Acc:MGI:1928741]	1.90373	45.1742	0	3.13371	12.9041	3.68975	0.0434833
ENSMUSG00000039686	Zer1	protein_coding	zer-1 homolog (C. elegans) [Source:MGI Symbol;Acc:MGI:2442511]	7.61494	3.18876	24.2166	120.648	-13.5839	-3.76383	0.0435419
ENSMUSG00000037706	Cd81	protein_coding	CD81 antigen [Source:MGI Symbol;Acc:MGI:1096398]	3.80747	4.78315	50.8548	23.5028	-8.24524	-3.04356	0.043553
ENSMUSG00000041801	Phlda3	protein_coding	pleckstrin homology-like domain, family A, member 3 [Source:MGI Symbol;Acc:MGI:1351485]	1.90373	0.531461	4.84332	20.3691	-11.2309	-3.48941	0.043579
ENSMUSG00000090071	Cdk5r2	protein_coding	cyclin-dependent kinase 5, regulatory subunit 2 (p39) [Source:MGI Symbol;Acc:MGI:1330828]	7.61494	1.06292	2.42166	131.616	-16.1845	-4.01654	0.0435961
ENSMUSG00000079184	Mphosph8	protein_coding	M-phase phosphoprotein 8 [Source:MGI Symbol;Acc:MGI:1922589]	5.7112	78.1247	2.42166	3.13371	14.4176	3.84976	0.0436508
ENSMUSG00000038160	Atg5	protein_coding	autophagy related 5 [Source:MGI Symbol;Acc:MGI:1277186]	0	2.6573	4.84332	26.6365	-8.98331	-3.16725	0.0436907
ENSMUSG00000047735	Samd9l	protein_coding	sterile alpha motif domain containing 9-like [Source:MGI Symbol;Acc:MGI:1343184]	5.7112	180.697	2.42166	6.26742	20.4845	4.35646	0.0436954
ENSMUSG00000048307	Ankrd46	protein_coding	ankyrin repeat domain 46 [Source:MGI Symbol;Acc:MGI:1916089]	3.80747	6.37753	0	0	37.043	5.21113	0.0437041
ENSMUSG00000049091	Sephs2	protein_coding	selenophosphate synthetase 2 [Source:MGI Symbol;Acc:MGI:108388]	3.80747	6.37753	0	0	37.0429	5.21112	0.0437087
ENSMUSG00000092329	Gm20388	protein_coding	predicted gene 20388 [Source:MGI Symbol;Acc:MGI:5141853]	3.80747	6.37753	0	0	37.0425	5.21111	0.0437367
ENSMUSG00000027273	Snap25	protein_coding	synaptosomal-associated protein 25 [Source:MGI Symbol;Acc:MGI:98331]	5.7112	0	4.84332	47.0057	-10.734	-3.42412	0.0438115
ENSMUSG00000026426	Arl8a	protein_coding	ADP-ribosylation factor-like 8A [Source:MGI Symbol;Acc:MGI:1915974]	1.90373	94.0685	2.42166	3.13371	16.4869	4.04325	0.0439473
ENSMUSG00000023460	Rab12	protein_coding	RAB12, member RAS oncogene family [Source:MGI Symbol;Acc:MGI:894284]	5.7112	33.482	0	3.13371	10.6959	3.41899	0.0440937
ENSMUSG00000083033	Gm9083	pseudogene	predicted gene 9083 [Source:MGI Symbol;Acc:MGI:3644452]	1.90373	7.44045	0	0	35.2332	5.13887	0.0440977
ENSMUSG00000047514	Tspyl1	protein_coding	testis-specific protein, Y-encoded-like 1 [Source:MGI Symbol;Acc:MGI:1298395]	5.7112	19.664	2.42166	0	11.2279	3.48902	0.0441217
ENSMUSG00000079165	Sap25	protein_coding	sin3 associated polypeptide [Source:MGI Symbol;Acc:MGI:3802945]	1.90373	7.44045	0	0	35.2323	5.13883	0.0441279
ENSMUSG00000062381	Vps28	protein_coding	vacuolar protein sorting 28 (yeast) [Source:MGI Symbol;Acc:MGI:1914164]	0	32.4191	2.42166	0	14.175	3.82527	0.0441345
ENSMUSG00000068264	2310035K24Rik	protein_coding	RIKEN cDNA 2310035K24 gene [Source:MGI Symbol;Acc:MGI:1916846]	1.90373	7.44045	0	0	35.2314	5.13879	0.0441568
ENSMUSG00000047067	Dusp28	protein_coding	dual specificity phosphatase 28 [Source:MGI Symbol;Acc:MGI:1914696]	1.90373	7.44045	0	0	35.231	5.13877	0.0441693
ENSMUSG00000020521	Rnft1	protein_coding	ring finger protein, transmembrane 1 [Source:MGI Symbol;Acc:MGI:1924142]	5.7112	60.0551	4.84332	0	14.2447	3.83236	0.0441757
ENSMUSG00000031134	Rbmx	protein_coding	RNA binding motif protein, X chromosome [Source:MGI Symbol;Acc:MGI:1343044]	1.90373	7.44045	0	0	35.2297	5.13872	0.0442099
ENSMUSG00000028617	Lrrc42	protein_coding	leucine rich repeat containing 42 [Source:MGI Symbol;Acc:MGI:1925059]	1.90373	7.44045	0	0	35.2295	5.13871	0.0442148
ENSMUSG00000023064	Sncg	protein_coding	synuclein, gamma [Source:MGI Symbol;Acc:MGI:1298397]	1.90373	7.44045	0	0	35.2287	5.13868	0.0442418
ENSMUSG00000025040	Fundc1	protein_coding	FUN14 domain containing 1 [Source:MGI Symbol;Acc:MGI:1919268]	0	67.4955	2.42166	1.56686	16.3692	4.03291	0.0442966
ENSMUSG00000019102	Aldh3a1	protein_coding	aldehyde dehydrogenase family 3, subfamily A1 [Source:MGI Symbol;Acc:MGI:1353451]	1.90373	0.531461	33.9032	0	-14.2037	-3.82819	0.0443498
ENSMUSG00000047248	C2cd3	protein_coding	C2 calcium-dependent domain containing 3 [Source:MGI Symbol;Acc:MGI:2142166]	9.51867	1.06292	4.84332	194.29	-19.49	-4.28466	0.0443578
ENSMUSG00000097418		lincRNA	mmu-mir-155 [Source:miRBase;Acc:MI0000177]	1.90373	51.0202	2.42166	1.56686	12.9486	3.69472	0.0443628
ENSMUSG00000058174	Gm5148	protein_coding	predicted gene 5148 [Source:MGI Symbol;Acc:MGI:3646006]	3.80747	106.292	4.84332	1.56686	17.1485	4.10001	0.0444625
ENSMUSG00000074466	Gm15417	antisense	predicted gene 15417 [Source:MGI Symbol;Acc:MGI:3642531]	3.80747	44.1112	2.42166	1.56686	11.7593	3.55572	0.0446166
ENSMUSG00000037938	Chchd5	protein_coding	coiled-coil-helix-coiled-coil-helix domain containing 5 [Source:MGI Symbol;Acc:MGI:1913420]	3.80747	0.531461	2.42166	34.4708	-9.81103	-3.2944	0.0450596
ENSMUSG00000035349	Mia2	protein_coding	melanoma inhibitory activity 2 [Source:MGI Symbol;Acc:MGI:2159614]	3.80747	0	46.0115	0	-13.9926	-3.8066	0.0451098
ENSMUSG00000026154	1110058L19Rik	protein_coding	RIKEN cDNA 1110058L19 gene [Source:MGI Symbol;Acc:MGI:1915252]	0	54.7404	0	3.13371	15.0259	3.90938	0.0453166
ENSMUSG00000079177	4930417G10Rik	protein_coding	RIKEN cDNA 4930417G10 gene [Source:MGI Symbol;Acc:MGI:1922105]	0	0.531461	4.84332	10.968	-16.0026	-4.00023	0.0454027
ENSMUSG00000026309	Ilkap	protein_coding	integrin-linked kinase-associated serine/threonine phosphatase 2C [Source:MGI Symbol;Acc:MGI:1914694]	1.90373	4.25169	0	81.4765	-12.2161	-3.61071	0.045461
ENSMUSG00000038462	Uqcrfs1	protein_coding	ubiquinol-cytochrome c reductase, Rieske iron-sulfur polypeptide 1 [Source:MGI Symbol;Acc:MGI:1913944]	7.61494	61.118	0	4.70057	12.9965	3.70005	0.0455116
ENSMUSG00000081851	Gm13323	pseudogene	predicted gene 13323 [Source:MGI Symbol;Acc:MGI:3650423]	7.61494	0	75.0714	4.70057	-11.5788	-3.53342	0.0455984
ENSMUSG00000078144	Capns2	protein_coding	calpain, small subunit 2 [Source:MGI Symbol;Acc:MGI:1916793]	1.90373	24.9787	2.42166	0	11.9481	3.57871	0.0457603
ENSMUSG00000020773	Trim47	protein_coding	tripartite motif-containing 47 [Source:MGI Symbol;Acc:MGI:1917374]	0	54.209	0	3.13371	14.8825	3.89555	0.045813
ENSMUSG00000019843	Fyn	protein_coding	Fyn proto-oncogene [Source:MGI Symbol;Acc:MGI:95602]	11.4224	26.573	2.42166	1.56686	9.30917	3.21865	0.0458172
ENSMUSG00000026096	Osgepl1	protein_coding	O-sialoglycoprotein endopeptidase-like 1 [Source:MGI Symbol;Acc:MGI:1919335]	1.90373	0	9.68663	12.5348	-14.5022	-3.8582	0.0458363
ENSMUSG00000021591	Glrx	protein_coding	glutaredoxin [Source:MGI Symbol;Acc:MGI:2135625]	0	54.209	0	3.13371	14.8826	3.89556	0.0458389
ENSMUSG00000097741		protein_coding		7.61494	0.531461	19.3733	50.1394	-9.47734	-3.24448	0.0458486
ENSMUSG00000038068	Rnf144b	protein_coding	ring finger protein 144B [Source:MGI Symbol;Acc:MGI:2384986]	5.7112	0	2.42166	53.2731	-11.3754	-3.50784	0.0458628
ENSMUSG00000026279	Thap4	protein_coding	THAP domain containing 4 [Source:MGI Symbol;Acc:MGI:1914276]	1.90373	3.72022	4.84332	45.4388	-8.22916	-3.04075	0.0459056
ENSMUSG00000021273	Fdft1	protein_coding	farnesyl diphosphate farnesyl transferase 1 [Source:MGI Symbol;Acc:MGI:102706]	5.7112	7.97191	154.986	43.8719	-14.0848	-3.81607	0.0459791
ENSMUSG00000031095	Cul4b	protein_coding	cullin 4B [Source:MGI Symbol;Acc:MGI:1919834]	1.90373	48.3629	2.42166	1.56686	12.322	3.62316	0.0460619
ENSMUSG00000027550	Lrrcc1	protein_coding	leucine rich repeat and coiled-coil domain containing 1 [Source:MGI Symbol;Acc:MGI:1918960]	0	31.3562	2.42166	0	13.736	3.77989	0.046069
ENSMUSG00000039100	March6	protein_coding	membrane-associated ring finger (C3HC4) 6 [Source:MGI Symbol;Acc:MGI:2442773]	7.61494	163.158	2.42166	6.26742	18.769	4.23028	0.0464464
ENSMUSG00000027996	Sfrp2	protein_coding	secreted frizzled-related protein 2 [Source:MGI Symbol;Acc:MGI:108078]	5.7112	4.78315	0	0	37.0036	5.20959	0.0465065
ENSMUSG00000044749	Abca6	protein_coding	ATP-binding cassette, sub-family A (ABC1), member 6 [Source:MGI Symbol;Acc:MGI:1923434]	3.80747	41.9854	2.42166	1.56686	11.2556	3.49257	0.0465356
ENSMUSG00000059058	Tma7-ps	pseudogene	translational machinery associated 7 homolog (S. cerevisiae), pseudogene [Source:MGI Symbol;Acc:MGI:3705453]	5.7112	4.78315	0	0	37.0038	5.2096	0.0465375
ENSMUSG00000029380	Cxcl1	protein_coding	chemokine (C-X-C motif) ligand 1 [Source:MGI Symbol;Acc:MGI:108068]	1.90373	8.50337	237.323	0	-21.3495	-4.41613	0.0465465
ENSMUSG00000074918	5430417L22Rik	antisense	RIKEN cDNA 5430417L22 gene [Source:MGI Symbol;Acc:MGI:1915354]	9.51867	25.5101	0	3.13371	9.47956	3.24482	0.0466493
ENSMUSG00000044030	Irf2bp1	protein_coding	interferon regulatory factor 2 binding protein 1 [Source:MGI Symbol;Acc:MGI:2442159]	7.61494	14.3494	0	1.56686	10.8466	3.43916	0.0467409
ENSMUSG00000055401	Fbxo6	protein_coding	F-box protein 6 [Source:MGI Symbol;Acc:MGI:1354743]	1.90373	47.8315	2.42166	1.56686	12.1951	3.60823	0.0468063
ENSMUSG00000069862	Rps12-ps9	pseudogene	ribosomal protein S12, pseudogene 9 [Source:MGI Symbol;Acc:MGI:3704324]	9.51867	0	21.7949	120.648	-15.9767	-3.9979	0.0469717
ENSMUSG00000058756	Thra	protein_coding	thyroid hormone receptor alpha [Source:MGI Symbol;Acc:MGI:98742]	83.7643	6.37753	4.84332	3.13371	10.9613	3.45435	0.0469778
ENSMUSG00000051255	Gm6563	protein_coding	predicted pseudogene 6563 [Source:MGI Symbol;Acc:MGI:3646907]	3.80747	0	2.42166	31.3371	-11.0453	-3.46537	0.0469841
ENSMUSG00000047810	Ccdc88b	protein_coding	coiled-coil domain containing 88B [Source:MGI Symbol;Acc:MGI:1925567]	11.4224	22.3213	0	3.13371	9.07729	3.18226	0.0471386
ENSMUSG00000050578	Mmp13	protein_coding	matrix metallopeptidase 13 [Source:MGI Symbol;Acc:MGI:1340026]	1.90373	24.4472	2.42166	0	11.7237	3.55135	0.0472128
ENSMUSG00000068921	Dap3	protein_coding	death associated protein 3 [Source:MGI Symbol;Acc:MGI:1929538]	11.4224	40.391	4.84332	0	11.3414	3.50353	0.0473474
ENSMUSG00000082396	Zfp389	pseudogene	zinc finger protein 389 [Source:MGI Symbol;Acc:MGI:3641940]	3.80747	5.84607	0	0	35.0641	5.13192	0.0473487
ENSMUSG00000038764	Ptpn3	protein_coding	protein tyrosine phosphatase, non-receptor type 3 [Source:MGI Symbol;Acc:MGI:105307]	11.4224	11.1607	0	1.56686	10.9208	3.44901	0.047566
ENSMUSG00000092684		misc_RNA	Metazoan signal recognition particle RNA [Source:RFAM;Acc:RF00017]	1.90373	1.59438	16.9516	14.1017	-8.42788	-3.07517	0.0476544
ENSMUSG00000028953	Abcf2	protein_coding	ATP-binding cassette, sub-family F (GCN20), member 2 [Source:MGI Symbol;Acc:MGI:1351657]	5.7112	15.9438	0	1.56686	10.8134	3.43475	0.0477295
ENSMUSG00000029247	Paics	protein_coding	phosphoribosylaminoimidazole carboxylase, phosphoribosylaminoribosylaminoimidazole, succinocarboxamide synthetase [Source:MGI Symbol;Acc:MGI:1914304]	5.7112	62.1809	0	4.70057	12.8566	3.68444	0.0477526
ENSMUSG00000032288	Imp3	protein_coding	IMP3, U3 small nucleolar ribonucleoprotein, homolog (yeast) [Source:MGI Symbol;Acc:MGI:1916119]	1.90373	0	0	23.5028	-15.3692	-3.94197	0.0481424
ENSMUSG00000083282	Ctsf	protein_coding	cathepsin F [Source:MGI Symbol;Acc:MGI:1861434]	1.90373	23.9157	2.42166	0	11.5007	3.52365	0.0486069
ENSMUSG00000020953	Coch	protein_coding	coagulation factor C homolog (Limulus polyphemus) [Source:MGI Symbol;Acc:MGI:1278313]	5.7112	0	0	67.3748	-13.3688	-3.7408	0.0487086
ENSMUSG00000026618	Iars2	protein_coding	isoleucine-tRNA synthetase 2, mitochondrial [Source:MGI Symbol;Acc:MGI:1919586]	24.7485	78.6562	4.84332	3.13371	12.7724	3.67496	0.0487394
ENSMUSG00000036594	H2-Aa	protein_coding	histocompatibility 2, class II antigen A, alpha [Source:MGI Symbol;Acc:MGI:95895]	5.7112	1463.11	2.42166	43.8719	31.3264	4.96931	0.0487466
ENSMUSG00000074623	Gm826	protein_coding	predicted gene 826 [Source:MGI Symbol;Acc:MGI:2685672]	0	29.7618	2.42166	0	13.0836	3.70969	0.0487885
ENSMUSG00000025877	Hk3	protein_coding	hexokinase 3 [Source:MGI Symbol;Acc:MGI:2670962]	3.80747	20.727	2.42166	0	10.9232	3.44933	0.0488198
ENSMUSG00000048776	Pthlh	protein_coding	parathyroid hormone-like peptide [Source:MGI Symbol;Acc:MGI:97800]	15.2299	10.0978	2.42166	0	10.734	3.42411	0.049027
ENSMUSG00000024074	Crim1	protein_coding	cysteine rich transmembrane BMP regulator 1 (chordin like) [Source:MGI Symbol;Acc:MGI:1354756]	9.51867	55.2719	2.42166	3.13371	11.1684	3.48135	0.0491464
ENSMUSG00000028108	Ecm1	protein_coding	extracellular matrix protein 1 [Source:MGI Symbol;Acc:MGI:103060]	1.90373	122.767	0	6.26742	18.1919	4.18522	0.049208
ENSMUSG00000021917	Spcs1	protein_coding	signal peptidase complex subunit 1 homolog (S. cerevisiae) [Source:MGI Symbol;Acc:MGI:1916269]	5.7112	155.718	7.26498	1.56686	18.3584	4.19837	0.0492717
ENSMUSG00000094893	Gm4791	protein_coding	predicted gene 4791 [Source:MGI Symbol;Acc:MGI:3779436]	1.90373	0	16.9516	6.26742	-14.7362	-3.88129	0.0492812
ENSMUSG00000008604	Ubqln4	protein_coding	ubiquilin 4 [Source:MGI Symbol;Acc:MGI:2150152]	5.7112	106.292	2.42166	4.70057	14.9963	3.90654	0.0492844
ENSMUSG00000024539	Ptpn2	protein_coding	protein tyrosine phosphatase, non-receptor type 2 [Source:MGI Symbol;Acc:MGI:97806]	7.61494	58.9921	2.42166	3.13371	11.4873	3.52197	0.0494282
ENSMUSG00000022365	Derl1	protein_coding	Der1-like domain family, member 1 [Source:MGI Symbol;Acc:MGI:1915069]	11.4224	49.9573	2.42166	3.13371	10.5772	3.40289	0.0494434
ENSMUSG00000052031	Tagap1	protein_coding	T cell activation GTPase activating protein 1 [Source:MGI Symbol;Acc:MGI:1919786]	7.61494	13.818	0	1.56686	10.5807	3.40337	0.0494578
ENSMUSG00000078970	Wdr92	protein_coding	WD repeat domain 92 [Source:MGI Symbol;Acc:MGI:2144224]	3.80747	17.5382	0	1.56686	10.7781	3.43004	0.0494685
ENSMUSG00000074067	Gm10619	protein_coding	predicted gene 10619 [Source:MGI Symbol;Acc:MGI:3708756]	5.7112	15.4124	0	1.56686	10.5489	3.39902	0.0497065
ENSMUSG00000082962	Gm10601	pseudogene	predicted pseudogene 10601 [Source:MGI Symbol;Acc:MGI:3708690]	0	0.531461	14.53	3.13371	-17.3869	-4.11993	0.0498632
ENSMUSG00000097142		lincRNA		9.51867	107.355	7.26498	0	16.5497	4.04873	0.0499385
