# Supplementary material for: Pivotal role for skin transendothelial radio-resistant anti-inflammatory macrophages in tissue repair
Source: eLife. 2016 Jun 15;5:e15251. doi: 10.7554/eLife.15251 (PMC4961461; doi:10.7554/eLife.15251)
Supplement: Supplementary file 2. — Kegg pathways upregulated at a nominal p-value less than 1% appeared in bold. Among them, those categories with a FDR q-value proximal to 25% are highlighted in grey. DOI: http://dx.doi.org/10.7554/eLife.15251.034 [file elife-15251-supp2.xlsx]

## Sheet: gsea_report_for_host MF
NAME	SIZE	ES	NES	NOM p-val	FDR q-val	FWER p-val	RANK AT MAX	LEADING EDGE
KEGG_TAURINE_AND_HYPOTAURINE_METABOLISM	10	0.523315	1.44836	0	0.22458	0.683	1962	tags=40%, list=11%, signal=45%
KEGG_DRUG_METABOLISM_OTHER_ENZYMES	21	0.375839	1.45085	0	0.247108	0.683	4186	tags=43%, list=24%, signal=56%
KEGG_GLYCEROLIPID_METABOLISM	31	0.453419	1.46947	0	0.272229	0.683	2466	tags=32%, list=14%, signal=37%
KEGG_CELL_ADHESION_MOLECULES_CAMS	82	0.317283	1.49357	0	0.350803	0.526	2834	tags=28%, list=16%, signal=33%
KEGG_BASAL_CELL_CARCINOMA	47	0.372091	1.19026	0	0.659879	1	5033	tags=38%, list=28%, signal=53%
KEGG_HEDGEHOG_SIGNALING_PATHWAY	45	0.302925	1.24262	0	0.723448	1	1362	tags=13%, list=8%, signal=14%
KEGG_LINOLEIC_ACID_METABOLISM	11	0.547431	1.19031	0	0.731718	1	3255	tags=36%, list=18%, signal=45%
KEGG_ECM_RECEPTOR_INTERACTION	73	0.214346	1.06076	0	0.791674	1	4606	tags=33%, list=26%, signal=44%
KEGG_ARRHYTHMOGENIC_RIGHT_VENTRICULAR_CARDIOMYOPATHY_ARVC	61	0.228086	1.07523	0	0.799671	1	3100	tags=25%, list=17%, signal=30%
KEGG_RENIN_ANGIOTENSIN_SYSTEM	10	0.446124	1.19701	0	0.820859	1	3386	tags=30%, list=19%, signal=37%
KEGG_GLYCEROPHOSPHOLIPID_METABOLISM	59	0.267503	1.10006	0	0.834331	1	4357	tags=36%, list=25%, signal=47%
KEGG_TYROSINE_METABOLISM	30	0.325122	1.13275	0	0.870763	1	3529	tags=37%, list=20%, signal=46%
KEGG_GLYCOSPHINGOLIPID_BIOSYNTHESIS_GLOBO_SERIES	12	0.455961	1.11591	0	0.89146	1	2425	tags=25%, list=14%, signal=29%
KEGG_O_GLYCAN_BIOSYNTHESIS	24	0.243794	1.01524	0	0.92791	1	3032	tags=25%, list=17%, signal=30%
KEGG_HISTIDINE_METABOLISM	24	0.276883	0.980833	0.315789	0.983759	1	4318	tags=42%, list=24%, signal=55%
KEGG_ALPHA_LINOLENIC_ACID_METABOLISM	11	0.319046	0.899517	0.323017	1	1	3255	tags=27%, list=18%, signal=33%
KEGG_NITROGEN_METABOLISM	8	0.458092	1.09595	0.324324	0.791251	1	5185	tags=75%, list=29%, signal=106%
KEGG_CIRCADIAN_RHYTHM_MAMMAL	13	0.291847	0.853816	0.324324	1	1	5326	tags=46%, list=30%, signal=66%
KEGG_RIBOFLAVIN_METABOLISM	14	0.353447	0.979719	0.353684	0.94256	1	2151	tags=29%, list=12%, signal=32%
KEGG_DRUG_METABOLISM_CYTOCHROME_P450	27	0.386277	1.10905	0.373308	0.836018	1	2180	tags=26%, list=12%, signal=30%
KEGG_GLYCOSAMINOGLYCAN_BIOSYNTHESIS_CHONDROITIN_SULFATE	22	0.282629	1.01465	0.373308	0.887735	1	4740	tags=45%, list=27%, signal=62%
KEGG_METABOLISM_OF_XENOBIOTICS_BY_CYTOCHROME_P450	25	0.260828	0.809228	0.373308	1	1	2046	tags=20%, list=12%, signal=23%
KEGG_NEUROACTIVE_LIGAND_RECEPTOR_INTERACTION	180	0.167725	0.62856	0.668776	0.985925	1	4871	tags=31%, list=27%, signal=42%
KEGG_HYPERTROPHIC_CARDIOMYOPATHY_HCM	65	0.184955	0.936974	0.669474	1	1	3365	tags=25%, list=19%, signal=30%
KEGG_PHENYLALANINE_METABOLISM	13	0.284718	0.872341	0.669474	1	1	2180	tags=23%, list=12%, signal=26%
KEGG_MELANOGENESIS	87	0.212081	0.83173	0.669474	1	1	2799	tags=16%, list=16%, signal=19%
KEGG_CALCIUM_SIGNALING_PATHWAY	145	0.168419	0.781496	0.669474	1	1	1876	tags=14%, list=11%, signal=15%
KEGG_DORSO_VENTRAL_AXIS_FORMATION	21	0.261362	0.739911	0.669474	1	1	4040	tags=33%, list=23%, signal=43%
KEGG_GLYCOSAMINOGLYCAN_BIOSYNTHESIS_HEPARAN_SULFATE	25	0.198381	0.750779	0.696325	1	1	3358	tags=28%, list=19%, signal=34%
KEGG_ASCORBATE_AND_ALDARATE_METABOLISM	9	0.228707	0.600922	0.696911	0.971803	1	4318	tags=33%, list=24%, signal=44%
KEGG_TERPENOID_BACKBONE_BIOSYNTHESIS	15	0.287436	0.790213	0.696911	1	1	1998	tags=20%, list=11%, signal=23%
KEGG_PORPHYRIN_AND_CHLOROPHYLL_METABOLISM	26	0.296516	0.773984	0.696911	1	1	863	tags=12%, list=5%, signal=12%
KEGG_STEROID_BIOSYNTHESIS	12	0.296441	0.772849	0.696911	1	1	933	tags=17%, list=5%, signal=18%
KEGG_HEMATOPOIETIC_CELL_LINEAGE	47	0.281468	0.770023	0.696911	1	1	3019	tags=26%, list=17%, signal=31%
KEGG_REGULATION_OF_AUTOPHAGY	18	0.292595	0.688135	0.696911	1	1	2857	tags=28%, list=16%, signal=33%
KEGG_BASAL_TRANSCRIPTION_FACTORS	26	0.252196	0.667526	0.696911	1	1	3610	tags=31%, list=20%, signal=39%

## Sheet: gsea_report_for donor MF
NAME	SIZE	ES	NES	NOM p-val	FDR q-val	FWER p-val	RANK AT MAX	LEADING EDGE
KEGG_GLYCOSYLPHOSPHATIDYLINOSITOL_GPI_ANCHOR_BIOSYNTHESIS	24	-0.485592	-1.54042	0	0.449261	0.317	2445	tags=25%, list=14%, signal=29%
KEGG_ABC_TRANSPORTERS	38	-0.405652	-1.49925	0	0.30313	0.474	4567	tags=37%, list=26%, signal=50%
KEGG_BETA_ALANINE_METABOLISM	19	-0.424339	-1.42373	0	1	0.639	3470	tags=42%, list=20%, signal=52%
KEGG_GLYCOSAMINOGLYCAN_BIOSYNTHESIS_KERATAN_SULFATE	12	-0.487843	-1.422	0	1	0.639	7052	tags=67%, list=40%, signal=111%
KEGG_VIRAL_MYOCARDITIS	45	-0.509454	-1.35061	0	1	1	3716	tags=36%, list=21%, signal=45%
KEGG_GALACTOSE_METABOLISM	23	-0.637641	-1.33831	0	1	1	3889	tags=61%, list=22%, signal=78%
KEGG_TYPE_II_DIABETES_MELLITUS	41	-0.409848	-1.30306	0	1	1	4494	tags=34%, list=25%, signal=46%
KEGG_PANTOTHENATE_AND_COA_BIOSYNTHESIS	12	-0.469231	-1.26622	0	1	1	2836	tags=42%, list=16%, signal=50%
KEGG_RETINOL_METABOLISM	24	-0.374524	-1.2151	0	1	1	1551	tags=21%, list=9%, signal=23%
KEGG_STARCH_AND_SUCROSE_METABOLISM	26	-0.485967	-1.18457	0	1	1	1169	tags=23%, list=7%, signal=25%
KEGG_FOLATE_BIOSYNTHESIS	7	-0.72721	-1.17317	0	1	1	3157	tags=57%, list=18%, signal=70%
KEGG_JAK_STAT_SIGNALING_PATHWAY	103	-0.49988	-1.16115	0	1	1	3223	tags=40%, list=18%, signal=48%
KEGG_CYSTEINE_AND_METHIONINE_METABOLISM	27	-0.526552	-1.15696	0	1	1	1334	tags=33%, list=8%, signal=36%
KEGG_PROXIMAL_TUBULE_BICARBONATE_RECLAMATION	17	-0.466281	-1.15472	0	1	1	4443	tags=47%, list=25%, signal=63%
KEGG_WNT_SIGNALING_PATHWAY	128	-0.334787	-1.14892	0	1	1	5295	tags=45%, list=30%, signal=63%
KEGG_PENTOSE_PHOSPHATE_PATHWAY	19	-0.554572	-1.14777	0	1	1	3348	tags=47%, list=19%, signal=58%
KEGG_PROGESTERONE_MEDIATED_OOCYTE_MATURATION	76	-0.362954	-1.1468	0	1	1	3183	tags=25%, list=18%, signal=30%
KEGG_GLYCOSPHINGOLIPID_BIOSYNTHESIS_LACTO_AND_NEOLACTO_SERIES	20	-0.362642	-1.11577	0	1	1	3434	tags=25%, list=19%, signal=31%
KEGG_VEGF_SIGNALING_PATHWAY	64	-0.32562	-1.10579	0	1	1	4914	tags=34%, list=28%, signal=47%
KEGG_AXON_GUIDANCE	119	-0.267425	-1.09535	0	1	1	4249	tags=28%, list=24%, signal=36%
KEGG_OTHER_GLYCAN_DEGRADATION	15	-0.596762	-1.09312	0	1	1	5009	tags=53%, list=28%, signal=74%
KEGG_HOMOLOGOUS_RECOMBINATION	21	-0.41415	-1.08086	0	1	1	4381	tags=33%, list=25%, signal=44%
KEGG_COLORECTAL_CANCER	60	-0.414018	-1.07195	0	1	1	4733	tags=38%, list=27%, signal=52%
KEGG_ACUTE_MYELOID_LEUKEMIA	52	-0.452236	-1.06987	0	1	1	4494	tags=35%, list=25%, signal=46%
KEGG_ARACHIDONIC_ACID_METABOLISM	28	-0.318515	-1.06476	0	1	1	1365	tags=18%, list=8%, signal=19%
KEGG_NICOTINATE_AND_NICOTINAMIDE_METABOLISM	21	-0.313583	-1.04841	0	1	1	2450	tags=29%, list=14%, signal=33%
KEGG_MISMATCH_REPAIR	19	-0.339687	-1.16323	0.315789	1	1	6030	tags=53%, list=34%, signal=80%
KEGG_STEROID_HORMONE_BIOSYNTHESIS	20	-0.204063	-0.832038	0.315789	1	1	3068	tags=20%, list=17%, signal=24%
KEGG_AUTOIMMUNE_THYROID_DISEASE	9	-0.685554	-1.15484	0.316456	1	1	2249	tags=67%, list=13%, signal=76%
KEGG_INTESTINAL_IMMUNE_NETWORK_FOR_IGA_PRODUCTION	24	-0.553635	-1.10847	0.316456	1	1	2053	tags=38%, list=12%, signal=42%
KEGG_TRYPTOPHAN_METABOLISM	27	-0.318352	-1.0594	0.316456	1	1	3470	tags=37%, list=20%, signal=46%
KEGG_FOCAL_ADHESION	174	-0.326807	-1.05303	0.316456	1	1	3105	tags=28%, list=18%, signal=34%
KEGG_VALINE_LEUCINE_AND_ISOLEUCINE_BIOSYNTHESIS	10	-0.689692	-1.05084	0.316456	1	1	4134	tags=60%, list=23%, signal=78%
KEGG_GLYOXYLATE_AND_DICARBOXYLATE_METABOLISM	12	-0.611978	-1.03709	0.316456	1	1	3383	tags=67%, list=19%, signal=82%
KEGG_AMINO_SUGAR_AND_NUCLEOTIDE_SUGAR_METABOLISM	39	-0.394485	-1.03252	0.316456	1	1	5347	tags=54%, list=30%, signal=77%
KEGG_CYTOKINE_CYTOKINE_RECEPTOR_INTERACTION	160	-0.422229	-1.02065	0.316456	1	1	3056	tags=36%, list=17%, signal=43%
KEGG_INSULIN_SIGNALING_PATHWAY	121	-0.369206	-1.01987	0.316456	1	1	5392	tags=45%, list=30%, signal=64%
KEGG_CHRONIC_MYELOID_LEUKEMIA	67	-0.463701	-0.982023	0.316456	1	1	4494	tags=43%, list=25%, signal=58%
KEGG_ALANINE_ASPARTATE_AND_GLUTAMATE_METABOLISM	28	-0.341539	-0.977734	0.316456	1	1	2540	tags=29%, list=14%, signal=33%
KEGG_CYTOSOLIC_DNA_SENSING_PATHWAY	40	-0.554206	-0.973164	0.316456	1	1	2123	tags=43%, list=12%, signal=48%
KEGG_GLYCOLYSIS_GLUCONEOGENESIS	45	-0.38775	-0.970876	0.316456	1	1	1411	tags=29%, list=8%, signal=31%
KEGG_ALLOGRAFT_REJECTION	9	-0.679606	-0.966601	0.316456	1	1	4453	tags=78%, list=25%, signal=104%
KEGG_BIOSYNTHESIS_OF_UNSATURATED_FATTY_ACIDS	16	-0.294718	-0.943631	0.316456	1	1	4095	tags=31%, list=23%, signal=41%
KEGG_SELENOAMINO_ACID_METABOLISM	23	-0.384459	-1.02946	0.323017	1	1	1437	tags=26%, list=8%, signal=28%
KEGG_LIMONENE_AND_PINENE_DEGRADATION	9	-0.375028	-0.955877	0.323017	1	1	4095	tags=56%, list=23%, signal=72%
KEGG_GAP_JUNCTION	70	-0.237399	-0.940373	0.323017	1	1	5322	tags=30%, list=30%, signal=43%
KEGG_GNRH_SIGNALING_PATHWAY	83	-0.310257	-1.09694	0.352321	1	1	4647	tags=31%, list=26%, signal=42%
KEGG_SULFUR_METABOLISM	9	-0.405207	-1.04253	0.352321	1	1	3867	tags=44%, list=22%, signal=57%
KEGG_FRUCTOSE_AND_MANNOSE_METABOLISM	30	-0.254776	-1.02297	0.352321	1	1	3348	tags=30%, list=19%, signal=37%
KEGG_SPHINGOLIPID_METABOLISM	33	-0.451601	-1.0049	0.352321	1	1	3773	tags=45%, list=21%, signal=58%
KEGG_ENDOCYTOSIS	161	-0.370023	-0.998216	0.352321	1	1	5355	tags=46%, list=30%, signal=65%
KEGG_ERBB_SIGNALING_PATHWAY	79	-0.343355	-0.995064	0.352321	1	1	4506	tags=37%, list=25%, signal=49%
KEGG_FC_EPSILON_RI_SIGNALING_PATHWAY	62	-0.405748	-0.970173	0.352321	1	1	4546	tags=34%, list=26%, signal=45%
KEGG_TIGHT_JUNCTION	100	-0.256111	-0.959938	0.352321	1	1	3105	tags=24%, list=18%, signal=29%
KEGG_TGF_BETA_SIGNALING_PATHWAY	76	-0.279104	-0.959371	0.352321	1	1	4765	tags=39%, list=27%, signal=54%
KEGG_VASCULAR_SMOOTH_MUSCLE_CONTRACTION	89	-0.223672	-0.954676	0.352321	1	1	4647	tags=30%, list=26%, signal=41%
KEGG_T_CELL_RECEPTOR_SIGNALING_PATHWAY	91	-0.409183	-0.948819	0.352321	1	1	4539	tags=40%, list=26%, signal=53%
KEGG_PHOSPHATIDYLINOSITOL_SIGNALING_SYSTEM	70	-0.273606	-0.945177	0.352321	1	1	4693	tags=36%, list=26%, signal=48%
KEGG_REGULATION_OF_ACTIN_CYTOSKELETON	177	-0.308216	-0.939929	0.352321	1	1	4909	tags=36%, list=28%, signal=50%
KEGG_SYSTEMIC_LUPUS_ERYTHEMATOSUS	47	-0.444791	-0.938078	0.352321	1	1	4453	tags=38%, list=25%, signal=51%
KEGG_NATURAL_KILLER_CELL_MEDIATED_CYTOTOXICITY	76	-0.383431	-0.923743	0.352321	1	1	4539	tags=43%, list=26%, signal=58%
KEGG_B_CELL_RECEPTOR_SIGNALING_PATHWAY	67	-0.429096	-0.922338	0.352321	1	1	4539	tags=37%, list=26%, signal=50%
KEGG_CARDIAC_MUSCLE_CONTRACTION	52	-0.407643	-0.884143	0.352321	1	1	3199	tags=33%, list=18%, signal=40%
KEGG_OOCYTE_MEIOSIS	95	-0.264048	-0.878899	0.352321	1	1	4852	tags=34%, list=27%, signal=46%
KEGG_LONG_TERM_POTENTIATION	60	-0.272674	-0.863348	0.352321	1	1	5204	tags=40%, list=29%, signal=56%
KEGG_ANTIGEN_PROCESSING_AND_PRESENTATION	33	-0.400642	-0.855872	0.352321	1	1	6283	tags=48%, list=35%, signal=75%
KEGG_LYSINE_DEGRADATION	39	-0.262551	-0.845946	0.352321	1	1	3718	tags=28%, list=21%, signal=36%
KEGG_VIBRIO_CHOLERAE_INFECTION	45	-0.385058	-0.834853	0.352321	0.989577	1	4996	tags=49%, list=28%, signal=68%
KEGG_GLYCOSAMINOGLYCAN_DEGRADATION	18	-0.319429	-0.745123	0.352321	0.969846	1	5804	tags=44%, list=33%, signal=66%
KEGG_MATURITY_ONSET_DIABETES_OF_THE_YOUNG	17	-0.332435	-1.10112	0.353684	1	1	256	tags=6%, list=1%, signal=6%
KEGG_GLYCINE_SERINE_AND_THREONINE_METABOLISM	24	-0.250799	-0.912841	0.372587	1	1	2758	tags=25%, list=16%, signal=30%
KEGG_PRIMARY_IMMUNODEFICIENCY	25	-0.229876	-0.870748	0.372587	1	1	1473	tags=12%, list=8%, signal=13%
KEGG_TOLL_LIKE_RECEPTOR_SIGNALING_PATHWAY	84	-0.500816	-0.98329	0.668776	1	1	4738	tags=45%, list=27%, signal=61%
KEGG_PANCREATIC_CANCER	65	-0.424811	-0.974698	0.668776	1	1	3170	tags=35%, list=18%, signal=43%
KEGG_AMINOACYL_TRNA_BIOSYNTHESIS	37	-0.262136	-0.966561	0.668776	1	1	5071	tags=43%, list=29%, signal=60%
KEGG_PRION_DISEASES	30	-0.51456	-0.965129	0.668776	1	1	2856	tags=33%, list=16%, signal=40%
KEGG_ETHER_LIPID_METABOLISM	21	-0.250419	-0.964675	0.668776	1	1	4546	tags=33%, list=26%, signal=45%
KEGG_NEUROTROPHIN_SIGNALING_PATHWAY	110	-0.423347	-0.946229	0.668776	1	1	3331	tags=33%, list=19%, signal=40%
KEGG_ENDOMETRIAL_CANCER	49	-0.34121	-0.943509	0.668776	1	1	4494	tags=35%, list=25%, signal=46%
KEGG_GLIOMA	57	-0.392411	-0.936048	0.668776	1	1	4647	tags=37%, list=26%, signal=50%
KEGG_CELL_CYCLE	109	-0.3506	-0.927546	0.668776	1	1	3412	tags=31%, list=19%, signal=38%
KEGG_BASE_EXCISION_REPAIR	25	-0.263515	-0.922018	0.668776	1	1	6192	tags=64%, list=35%, signal=98%
KEGG_COMPLEMENT_AND_COAGULATION_CASCADES	42	-0.37445	-0.91957	0.668776	1	1	545	tags=12%, list=3%, signal=12%
KEGG_NOTCH_SIGNALING_PATHWAY	42	-0.240076	-0.918368	0.668776	1	1	4700	tags=38%, list=27%, signal=52%
KEGG_NOD_LIKE_RECEPTOR_SIGNALING_PATHWAY	53	-0.488775	-0.916929	0.668776	1	1	4627	tags=53%, list=26%, signal=71%
KEGG_SMALL_CELL_LUNG_CANCER	74	-0.266087	-0.914089	0.668776	1	1	3564	tags=27%, list=20%, signal=34%
KEGG_EPITHELIAL_CELL_SIGNALING_IN_HELICOBACTER_PYLORI_INFECTION	57	-0.466342	-0.908451	0.668776	1	1	3831	tags=40%, list=22%, signal=51%
KEGG_CHEMOKINE_SIGNALING_PATHWAY	151	-0.400252	-0.906196	0.668776	1	1	5436	tags=48%, list=31%, signal=68%
KEGG_ARGININE_AND_PROLINE_METABOLISM	41	-0.371534	-0.903645	0.668776	1	1	3470	tags=37%, list=20%, signal=45%
KEGG_PATHWAYS_IN_CANCER	284	-0.23947	-0.903601	0.668776	1	1	3170	tags=23%, list=18%, signal=27%
KEGG_ADHERENS_JUNCTION	70	-0.332656	-0.903497	0.668776	1	1	3170	tags=26%, list=18%, signal=31%
KEGG_APOPTOSIS	70	-0.413084	-0.901921	0.668776	1	1	4621	tags=44%, list=26%, signal=60%
KEGG_PYRIMIDINE_METABOLISM	75	-0.349217	-0.900443	0.668776	1	1	2874	tags=31%, list=16%, signal=36%
KEGG_FC_GAMMA_R_MEDIATED_PHAGOCYTOSIS	84	-0.368557	-0.899866	0.668776	1	1	4693	tags=37%, list=26%, signal=50%
KEGG_PURINE_METABOLISM	122	-0.297431	-0.899134	0.668776	1	1	3067	tags=28%, list=17%, signal=33%
KEGG_LEUKOCYTE_TRANSENDOTHELIAL_MIGRATION	94	-0.381703	-0.898674	0.668776	1	1	5112	tags=45%, list=29%, signal=62%
KEGG_RIG_I_LIKE_RECEPTOR_SIGNALING_PATHWAY	50	-0.442293	-0.897423	0.668776	1	1	2990	tags=32%, list=17%, signal=38%
KEGG_PROSTATE_CANCER	80	-0.347331	-0.896903	0.668776	1	1	3105	tags=23%, list=18%, signal=27%
KEGG_PROTEIN_EXPORT	20	-0.54754	-0.896352	0.668776	1	1	2305	tags=35%, list=13%, signal=40%
KEGG_ADIPOCYTOKINE_SIGNALING_PATHWAY	60	-0.326725	-0.895157	0.668776	1	1	2649	tags=25%, list=15%, signal=29%
KEGG_RNA_DEGRADATION	52	-0.397649	-0.892893	0.668776	1	1	3647	tags=46%, list=21%, signal=58%
KEGG_THYROID_CANCER	25	-0.277695	-0.878815	0.668776	1	1	4756	tags=32%, list=27%, signal=44%
KEGG_GLUTATHIONE_METABOLISM	35	-0.382834	-0.872605	0.668776	1	1	3906	tags=46%, list=22%, signal=59%
KEGG_LEISHMANIA_INFECTION	49	-0.442251	-0.866458	0.668776	1	1	5111	tags=47%, list=29%, signal=66%
KEGG_UBIQUITIN_MEDIATED_PROTEOLYSIS	125	-0.367442	-0.865676	0.668776	1	1	4557	tags=40%, list=26%, signal=53%
KEGG_DNA_REPLICATION	29	-0.331696	-0.861405	0.668776	1	1	6030	tags=52%, list=34%, signal=78%
KEGG_NON_HOMOLOGOUS_END_JOINING	10	-0.299458	-0.857805	0.668776	1	1	1678	tags=20%, list=9%, signal=22%
KEGG_SPLICEOSOME	115	-0.450891	-0.851734	0.668776	1	1	4136	tags=45%, list=23%, signal=59%
KEGG_INOSITOL_PHOSPHATE_METABOLISM	51	-0.241213	-0.845935	0.668776	1	1	4693	tags=35%, list=26%, signal=48%
KEGG_MAPK_SIGNALING_PATHWAY	216	-0.31386	-0.844386	0.668776	1	1	5886	tags=44%, list=33%, signal=64%
KEGG_ALDOSTERONE_REGULATED_SODIUM_REABSORPTION	36	-0.240803	-0.842526	0.668776	1	1	2809	tags=17%, list=16%, signal=20%
KEGG_FATTY_ACID_METABOLISM	31	-0.469932	-0.839122	0.668776	1	1	2830	tags=35%, list=16%, signal=42%
KEGG_P53_SIGNALING_PATHWAY	55	-0.348875	-0.836727	0.668776	1	1	3906	tags=36%, list=22%, signal=47%
KEGG_NUCLEOTIDE_EXCISION_REPAIR	38	-0.364628	-0.835347	0.668776	0.996945	1	5706	tags=53%, list=32%, signal=77%
KEGG_LYSOSOME	112	-0.419368	-0.8282	0.668776	0.999925	1	4538	tags=45%, list=26%, signal=60%
KEGG_SNARE_INTERACTIONS_IN_VESICULAR_TRANSPORT	34	-0.363109	-0.823144	0.668776	1	1	4405	tags=44%, list=25%, signal=59%
KEGG_PROPANOATE_METABOLISM	27	-0.357111	-0.816245	0.668776	1	1	3898	tags=44%, list=22%, signal=57%
KEGG_LONG_TERM_DEPRESSION	58	-0.162339	-0.813698	0.668776	1	1	5270	tags=31%, list=30%, signal=44%
KEGG_RIBOSOME	81	-0.519484	-0.811267	0.668776	1	1	5491	tags=67%, list=31%, signal=96%
KEGG_RENAL_CELL_CARCINOMA	66	-0.324766	-0.808244	0.668776	0.995086	1	3105	tags=32%, list=18%, signal=38%
KEGG_OLFACTORY_TRANSDUCTION	25	-0.314012	-0.806776	0.668776	0.988216	1	4647	tags=44%, list=26%, signal=60%
KEGG_PATHOGENIC_ESCHERICHIA_COLI_INFECTION	45	-0.375333	-0.802481	0.668776	0.981458	1	3564	tags=33%, list=20%, signal=42%
KEGG_TYPE_I_DIABETES_MELLITUS	14	-0.418421	-0.796874	0.668776	0.988477	1	4453	tags=50%, list=25%, signal=67%
KEGG_OXIDATIVE_PHOSPHORYLATION	99	-0.462287	-0.795067	0.668776	0.982958	1	3992	tags=51%, list=23%, signal=65%
KEGG_MTOR_SIGNALING_PATHWAY	47	-0.315198	-0.794172	0.668776	0.976403	1	5392	tags=45%, list=30%, signal=64%
KEGG_PARKINSONS_DISEASE	100	-0.438689	-0.789121	0.668776	0.976442	1	3887	tags=46%, list=22%, signal=59%
KEGG_GLYCOSPHINGOLIPID_BIOSYNTHESIS_GANGLIO_SERIES	13	-0.283741	-0.78864	0.668776	0.975375	1	1655	tags=15%, list=9%, signal=17%
KEGG_N_GLYCAN_BIOSYNTHESIS	41	-0.285201	-0.779534	0.668776	0.980645	1	3853	tags=32%, list=22%, signal=40%
KEGG_PROTEASOME	42	-0.423807	-0.773728	0.668776	0.990348	1	3539	tags=40%, list=20%, signal=50%
KEGG_PYRUVATE_METABOLISM	29	-0.40558	-0.763384	0.668776	1	1	4193	tags=48%, list=24%, signal=63%
KEGG_MELANOMA	56	-0.259076	-0.754749	0.668776	0.995466	1	4507	tags=25%, list=25%, signal=33%
KEGG_AMYOTROPHIC_LATERAL_SCLEROSIS_ALS	46	-0.265985	-0.750887	0.668776	0.989162	1	1076	tags=13%, list=6%, signal=14%
KEGG_ALZHEIMERS_DISEASE	136	-0.379124	-0.749306	0.668776	0.982952	1	4877	tags=47%, list=28%, signal=64%
KEGG_BUTANOATE_METABOLISM	25	-0.260924	-0.748532	0.668776	0.976834	1	4645	tags=36%, list=26%, signal=49%
KEGG_CITRATE_CYCLE_TCA_CYCLE	26	-0.402505	-0.746721	0.668776	0.975827	1	2251	tags=35%, list=13%, signal=40%
KEGG_BLADDER_CANCER	35	-0.290489	-0.743474	0.668776	0.968909	1	3412	tags=29%, list=19%, signal=35%
KEGG_GRAFT_VERSUS_HOST_DISEASE	9	-0.503402	-0.740652	0.668776	0.963068	1	4453	tags=67%, list=25%, signal=89%
KEGG_PPAR_SIGNALING_PATHWAY	45	-0.26986	-0.738704	0.668776	0.958318	1	4739	tags=33%, list=27%, signal=45%
KEGG_NON_SMALL_CELL_LUNG_CANCER	47	-0.257223	-0.731339	0.668776	0.962327	1	4494	tags=30%, list=25%, signal=40%
KEGG_PRIMARY_BILE_ACID_BIOSYNTHESIS	14	-0.220188	-0.730082	0.668776	0.956656	1	4046	tags=29%, list=23%, signal=37%
KEGG_RNA_POLYMERASE	22	-0.32991	-0.711193	0.668776	0.969245	1	3886	tags=36%, list=22%, signal=47%
KEGG_HUNTINGTONS_DISEASE	141	-0.363844	-0.710411	0.668776	0.963605	1	5562	tags=53%, list=31%, signal=77%
KEGG_VASOPRESSIN_REGULATED_WATER_REABSORPTION	37	-0.274913	-0.695217	0.668776	0.955593	1	3979	tags=30%, list=22%, signal=38%
KEGG_VALINE_LEUCINE_AND_ISOLEUCINE_DEGRADATION	37	-0.257473	-0.656481	0.668776	0.963423	1	2829	tags=24%, list=16%, signal=29%
KEGG_PENTOSE_AND_GLUCURONATE_INTERCONVERSIONS	11	-0.223787	-0.614099	0.668776	0.971696	1	4141	tags=27%, list=23%, signal=36%
KEGG_PEROXISOME	68	-0.208807	-0.581664	0.668776	0.98219	1	4219	tags=34%, list=24%, signal=44%
KEGG_ONE_CARBON_POOL_BY_FOLATE	15	-0.265821	-0.93691	0.696325	1	1	4749	tags=40%, list=27%, signal=55%
KEGG_DILATED_CARDIOMYOPATHY	70	-0.155482	-0.836989	0.696325	1	1	4987	tags=24%, list=28%, signal=34%
KEGG_TASTE_TRANSDUCTION	21	-0.196255	-0.69524	0.696911	0.961101	1	3419	tags=19%, list=19%, signal=24%
